# Supplementary material for: Mutation bias reflects natural selection in Arabidopsis thaliana
Source: Nature. 2022 Jan 12;602(7895):101–5. doi: 10.1038/s41586-021-04269-6 (PMC8810380; doi:10.1038/s41586-021-04269-6)
Supplement: Supplementary file 3 — Germline and somatic mutations called from 107 MA lines [file 41586_2021_4269_MOESM3_ESM.txt]

chr	pos	alt	ref
1	10002192	A	C
1	10002193	A	T
1	10002195	A	G
1	10002196	A	G
1	10007114	C	G
1	10013383	A	C
1	10018203	T	C
1	10022798	T	G
1	10028805	A	G
1	10063677	A	C
1	10106595	GC	G
1	10106600	A	T
1	10107156	A	C
1	10110366	A	C
1	10124490	A	G
1	1012923	CA	C
1	10138715	A	G
1	10143563	T	C
1	10169835	T	G
1	10174038	A	AAT
1	10184341	T	TAG
1	10207745	C	CT
1	10243214	GA	G
1	10261792	T	G
1	10286511	A	G
1	10347159	A	G
1	10355880	A	G
1	10359029	T	C
1	10477634	A	G
1	1048643	A	T
1	1048646	A	C
1	1048647	A	C
1	10506197	T	C
1	10506199	T	C
1	10515517	C	T
1	10518309	T	G
1	10526328	T	A
1	10566513	T	TA
1	10568464	A	G
1	10582282	T	A
1	10655851	CTCT	C
1	10676270	T	A
1	10725301	AT	A
1	10763451	C	A
1	10777136	T	A
1	10835256	GA	G
1	10843268	ATCTTGAGCCG	A
1	10850141	T	TTG
1	10918704	A	G
1	10923313	G	GA
1	10923534	T	C
1	1097016	A	G
1	10975779	A	G
1	11026031	C	CA
1	11028435	T	C
1	11051230	T	C
1	11058932	GTT	G
1	11069133	A	C
1	11073457	T	TA
1	11084915	A	AAG
1	11089076	AAT	A
1	11112540	C	CA
1	11128126	A	T
1	11132135	T	A
1	11152956	T	A
1	11152957	T	A
1	11153417	A	G
1	11154662	T	A
1	11212342	T	C
1	1124411	G	GAT
1	11254362	A	C
1	11263902	T	C
1	11287052	G	A
1	11289059	C	T
1	11316432	C	CGA
1	11320271	G	A
1	11367030	A	G
1	1139305	G	GAT
1	11402222	A	C
1	11446830	G	A
1	11447281	T	G
1	11484085	CA	C
1	11493452	A	G
1	11503646	C	T
1	11508783	T	C
1	11526119	T	C
1	11529585	G	A
1	11544760	T	A
1	1157900	A	ATCT
1	11635556	A	ACCTC
1	11635562	A	C
1	11636994	T	C
1	11645463	CT	C
1	11659629	A	C
1	11659910	T	TA
1	11733520	CA	C
1	11753013	A	G
1	11754874	T	G
1	11755906	CA	C
1	11807166	C	CA
1	11809442	G	T
1	11818697	A	G
1	11827011	T	C
1	11828489	A	C
1	11843528	G	T
1	11863802	A	G
1	11863808	A	C
1	11866055	AA	CA
1	11885750	T	TGAA
1	11901972	T	C
1	11936427	T	TA
1	11947646	A	G
1	11980447	GT	G
1	11980455	A	T
1	11992014	T	TA
1	11996663	T	TTTG
1	11999897	T	G
1	12021310	T	A
1	12081702	TTA	T
1	12084505	A	G
1	12084579	T	A
1	12095824	GT	G
1	12159740	G	GA
1	12179969	GT	G
1	12180403	A	AT
1	12195226	T	TGA
1	12220415	A	C
1	12251151	A	G
1	12252091	A	G
1	12253525	G	A
1	12257685	A	G
1	12270874	C	A
1	12285204	A	G
1	12287074	A	G
1	12310683	C	CA
1	1231550	A	ACT
1	12324974	C	CAT
1	12335971	A	C
1	12362885	A	T
1	12376107	T	C
1	12381846	T	TAG
1	12407158	T	C
1	12452127	G	A
1	12477665	AT	A
1	12485514	A	ATCT
1	12513589	C	G
1	12525169	A	G
1	12547541	T	A
1	12570844	T	TC
1	12592212	A	G
1	12618513	A	G
1	12620269	GT	G
1	12644634	T	TA
1	12653369	CA	C
1	12738995	T	C
1	12750435	A	T
1	12750438	A	G
1	1276138	T	TC
1	12762679	G	GTCTCAGC
1	12814412	G	A
1	12853729	T	A
1	12853734	T	G
1	12866936	T	C
1	12877350	A	T
1	12884386	T	G
1	12895797	A	AT
1	12922409	G	T
1	12924903	T	A
1	12925860	A	T
1	12942006	T	C
1	12989454	C	CAT
1	12989454	CATAT	CAT
1	13013481	A	G
1	13014604	A	G
1	13036295	T	TA
1	13036817	T	G
1	13049065	G	GTA
1	13057920	T	G
1	13087892	A	G
1	13087899	T	C
1	1310262	G	A
1	13106637	A	C
1	13111592	A	AT
1	13117472	T	G
1	13119431	A	C
1	13120568	G	GA
1	13165608	C	CT
1	13166927	G	C
1	13176157	T	C
1	13184937	A	T
1	13200701	A	AT
1	13200842	G	GAT
1	13215216	T	A
1	13228177	T	A
1	13230447	T	C
1	13236409	A	AT
1	13252791	A	AAT
1	13322872	T	TTA
1	13323100	A	T
1	13323101	A	C
1	13329580	G	GTA
1	13360788	A	C
1	13379482	A	G
1	13380539	G	A
1	13392264	T	C
1	13412116	A	G
1	13477222	T	C
1	13478422	A	G
1	13478424	A	G
1	13478425	A	C
1	13502938	A	G
1	13523775	A	AAT
1	13533411	T	C
1	13585815	A	G
1	13594932	T	TA
1	13599526	A	G
1	13600031	T	C
1	13609352	TA	T
1	13612090	A	C
1	13637519	TA	T
1	13643859	T	C
1	13677026	T	C
1	13688782	A	C
1	13693449	T	C
1	13714363	G	GGA
1	13747606	A	T
1	13755179	T	A
1	13761664	T	G
1	13787004	C	T
1	13788326	T	C
1	13810523	T	TG
1	13811481	T	C
1	13812613	A	T
1	13832214	T	C
1	13833166	A	G
1	13839387	T	C
1	13844233	A	G
1	13860354	T	G
1	13868231	A	G
1	13870223	T	C
1	13878973	A	T
1	13906756	A	C
1	13915428	T	C
1	13939374	A	T
1	13939375	A	C
1	13939443	A	T
1	13945695	A	G
1	13961669	T	TTTC
1	13961669	TTTCTTC	TTTC
1	13964811	T	C
1	13979249	C	CCT
1	13989871	C	CAT
1	13992658	A	G
1	14001783	G	GA
1	14013876	A	G
1	14031392	TA	T
1	14043557	C	CA
1	14078420	T	A
1	14078421	T	C
1	14085271	A	G
1	14122525	T	A
1	14166020	A	G
1	1419293	A	G
1	14211394	G	A
1	14231816	A	C
1	14266583	A	C
1	14269429	T	G
1	14274631	T	C
1	14282199	T	C
1	14283225	T	A
1	14287273	A	G
1	14296440	T	C
1	14306872	A	C
1	14327995	A	G
1	14431043	A	G
1	14437456	T	C
1	14478102	G	A
1	14478798	T	C
1	14486886	A	G
1	14486889	G	A
1	14486891	T	C
1	14486899	G	A
1	14486906	C	G
1	14487005	A	T
1	14487015	G	A
1	14487017	A	C
1	14487018	T	A
1	14487024	A	C
1	14487027	G	C
1	14487028	T	C
1	14487033	TGTCG	T
1	14487036	T	TGGTA
1	14487045	T	A
1	14496636	T	G
1	14508743	C	G
1	14508905	G	T
1	14510304	AG	A
1	14510307	A	G
1	14540372	T	C
1	14544382	A	G
1	14544383	G	A
1	14544387	C	A
1	14544416	G	C
1	14544417	A	T
1	14544448	A	C
1	14544468	C	CA
1	14544545	G	C
1	14592004	A	C
1	14592401	A	G
1	14609440	T	TTGAC
1	14666740	C	T
1	14666757	C	T
1	14666764	A	G
1	14677876	A	G
1	14679453	T	C
1	14685631	T	A
1	1468807	G	C
1	14718626	T	A
1	14718798	A	T
1	14718804	A	G
1	14718806	C	A
1	1487540	T	C
1	1487544	T	G
1	14918818	T	C
1	14922505	T	A
1	14922513	A	T
1	14956999	C	CT
1	15012860	TAAAC	T
1	15015468	A	T
1	15037840	G	T
1	15058099	C	CT
1	15062280	T	C
1	15062434	A	G
1	15062659	T	A
1	15076597	A	G
1	15102011	T	C
1	151050	A	AAAAGCAAAGC
1	15136307	A	C
1	15136331	C	A
1	15143465	T	A
1	15148910	C	T
1	15171432	A	T
1	15198714	T	C
1	15202991	A	G
1	1542048	T	C
1	15420896	G	A
1	15421967	G	C
1	15429931	C	A
1	15436693	T	A
1	15436701	G	T
1	15436749	G	C
1	15436755	T	C
1	15436974	C	G
1	15436981	C	T
1	15436982	G	T
1	15436990	C	A
1	15436997	G	A
1	15437005	T	A
1	15437107	C	T
1	15437300	CTCA	C
1	15437523	C	T
1	15438091	C	G
1	15516363	T	C
1	15520568	G	T
1	15539915	A	G
1	15549711	A	G
1	15559327	T	A
1	15572135	A	G
1	15579553	G	A
1	15610359	T	C
1	15639345	A	G
1	15641484	C	CAAT
1	15645897	A	AG
1	15645901	A	AGAGAGAGAG
1	15645905	A	AG
1	15645907	A	AGAG
1	15645910	A	G
1	15664643	C	T
1	15687829	T	TA
1	15691750	TA	T
1	15709316	T	C
1	15709317	T	G
1	15709318	T	G
1	15713847	A	G
1	15725538	T	C
1	15735047	A	G
1	15743504	T	C
1	15747787	C	T
1	15747790	G	A
1	15747794	A	T
1	15758614	T	C
1	15759280	A	G
1	15775491	A	G
1	15780743	A	G
1	15795078	A	AAAT
1	15808720	A	G
1	15808730	A	T
1	15822393	T	C
1	15822916	T	C
1	15847872	A	G
1	15888057	A	G
1	15889867	A	G
1	15889882	A	G
1	15893755	C	CCTT
1	15893755	CCTTCTT	CCTT
1	1589710	A	T
1	15900584	T	A
1	15923205	G	GTATA
1	15925975	A	G
1	15926729	T	G
1	15950865	T	C
1	15953711	A	C
1	1601111	G	A
1	16012267	A	C
1	16012298	G	C
1	16012305	T	TCGGC
1	16012310	TGATA	T
1	16012320	T	C
1	16012322	G	T
1	16012370	G	C
1	16012374	G	C
1	16050898	G	T
1	16070908	G	GT
1	16096156	A	G
1	16101439	TC	T
1	16102775	T	C
1	16108568	T	A
1	16108569	T	C
1	16110282	G	C
1	16110283	T	C
1	1612046	T	A
1	16122717	T	C
1	16133254	T	C
1	16164043	TTATA	TTA
1	16164087	C	CAT
1	16175742	TC	T
1	16175746	TG	T
1	16175755	T	G
1	16175757	T	C
1	16175764	G	A
1	16175768	T	C
1	16175777	T	C
1	16175778	T	C
1	16175786	T	C
1	16175793	A	G
1	16175795	G	T
1	16175801	A	G
1	16175808	G	T
1	16175809	A	AT
1	16176051	G	GAAACA
1	16176055	GA	CA
1	16176060	G	A
1	16183950	T	C
1	16183961	T	G
1	16183962	A	G
1	16183968	T	A
1	1619017	A	T
1	16190719	C	T
1	16224771	A	G
1	16239494	C	G
1	1625678	T	G
1	1625679	T	A
1	16265317	A	C
1	16339079	T	C
1	16343069	TTA	T
1	16357120	A	G
1	16360043	T	A
1	16378518	T	C
1	16401469	C	CT
1	1641036	TA	T
1	164164	C	CTA
1	16431774	T	C
1	16447743	C	CT
1	16467551	T	C
1	16493604	A	G
1	16497636	A	T
1	16497788	T	A
1	16508500	T	A
1	16508501	T	A
1	16508507	T	A
1	16520545	C	T
1	16523958	G	A
1	16523966	A	T
1	16531502	T	A
1	16558906	A	G
1	16579610	T	A
1	16579613	T	G
1	16585707	C	T
1	16587918	A	G
1	16612231	A	T
1	16612234	A	C
1	16646423	G	GATTTTTTTTTTTTTTA
1	16652417	T	C
1	16665127	T	C
1	16670670	C	CT
1	16682120	T	A
1	16711017	T	TTA
1	16711630	A	AAT
1	16715886	C	T
1	16721843	A	T
1	16739635	C	CGAT
1	16739635	CGATGAT	CGAT
1	16753801	T	TTA
1	16804245	A	G
1	16813489	A	T
1	16830714	T	G
1	16838730	C	T
1	16847422	AAT	A
1	16866156	A	T
1	16874852	T	C
1	16880424	GT	G
1	16890567	G	T
1	16901003	G	C
1	16933091	A	C
1	16975391	A	G
1	16988624	T	C
1	17022903	T	TTA
1	17030835	T	C
1	17030893	T	C
1	17059792	G	A
1	17060429	G	GAT
1	1706397	G	A
1	17065413	T	G
1	17103708	T	C
1	17103714	A	T
1	17120598	A	T
1	17125861	AAT	A
1	17126901	T	C
1	17127572	AA	CA
1	17136403	C	CT
1	17136721	C	A
1	17136724	CTTT	C
1	17136728	G	A
1	17178940	T	C
1	1719714	G	A
1	17211124	A	C
1	17213363	AT	A
1	17255359	A	G
1	17257992	T	C
1	17278395	T	C
1	17306327	T	A
1	17313508	T	C
1	17330810	AT	A
1	17345875	T	C
1	17366685	T	G
1	17366686	T	A
1	17366688	T	A
1	17366690	T	A
1	17366695	T	A
1	17382081	A	G
1	17402392	T	C
1	17422605	T	C
1	17422609	T	G
1	17422610	T	C
1	17422611	T	A
1	174857	A	C
1	174858	A	C
1	174861	A	C
1	174862	A	T
1	174864	A	C
1	17513140	G	GT
1	17533282	T	C
1	17560851	T	A
1	17573668	C	CT
1	17576156	CATAT	CAT
1	175834	A	T
1	17607913	A	T
1	17607923	AAT	A
1	17608003	T	G
1	17616744	A	C
1	17621394	C	T
1	17624869	A	C
1	17634038	T	C
1	17676248	T	TTCA
1	17682077	T	C
1	17685309	AA	CA
1	17714657	A	T
1	17715843	A	T
1	17722269	A	T
1	17722270	A	C
1	17722272	A	C
1	17757344	A	T
1	17757489	A	AGT
1	17811732	A	C
1	17816169	A	T
1	1786396	A	T
1	17865262	A	C
1	17892199	A	C
1	17939210	A	ATCTATGATTTATTTCTCCACAATGT
1	17944055	A	G
1	17944285	A	AT
1	17976386	T	G
1	17977916	G	A
1	18048193	A	G
1	1807621	G	GCT
1	18076994	T	A
1	18125159	A	AAT
1	18132018	G	A
1	18134648	T	A
1	18134649	T	G
1	18134650	T	A
1	18134652	T	G
1	18191527	A	ACT
1	18213242	A	AT
1	18274968	A	C
1	18274973	A	T
1	18348855	A	AAT
1	1837560	G	GGAA
1	18398679	T	C
1	1842224	T	A
1	18424488	T	TTC
1	18425646	TA	T
1	18462217	A	G
1	18491966	CATGT	C
1	18495185	A	C
1	18522367	ATCT	A
1	18598685	A	AT
1	18605818	T	C
1	18634289	A	C
1	18707210	C	CA
1	18740027	A	ATG
1	18748427	CA	C
1	18749416	C	T
1	1875370	A	C
1	1875720	A	G
1	18767313	G	GA
1	18769241	A	T
1	18771974	T	C
1	18771979	T	C
1	18771994	T	C
1	18772004	T	C
1	18772005	T	C
1	18772007	T	C
1	18772010	T	C
1	18772012	T	C
1	18772016	T	C
1	18772021	T	C
1	18772022	T	C
1	18772027	T	C
1	18772030	T	C
1	18772039	T	C
1	18772045	T	C
1	18798774	T	C
1	18808078	T	C
1	18808080	T	C
1	18855743	C	G
1	18858971	A	C
1	18877198	A	AAAG
1	18910799	G	A
1	18910801	G	A
1	18920154	T	C
1	18931242	A	G
1	18939300	A	G
1	18939302	A	T
1	18939303	A	C
1	1896062	A	T
1	1896067	A	T
1	1896074	A	G
1	18974386	T	TGG
1	18977448	T	C
1	18977449	T	C
1	18977450	T	A
1	18979174	G	T
1	18998690	T	A
1	18998696	A	C
1	19025525	C	CT
1	19027990	T	C
1	19041044	A	G
1	19056907	A	T
1	19064838	C	CA
1	19068339	G	GA
1	19070321	T	G
1	19080869	T	TTA
1	19122130	A	AAG
1	19181031	T	G
1	19188853	T	TTC
1	19198374	T	C
1	19228078	TA	T
1	19231749	A	AT
1	19234795	T	C
1	19251708	T	C
1	19279608	A	C
1	19303422	T	G
1	19303423	T	G
1	19322246	G	GA
1	19336403	A	G
1	19350015	GT	G
1	19382993	C	CT
1	1938621	GTA	G
1	19393334	A	T
1	19393341	A	T
1	19415250	C	CT
1	1942735	A	G
1	19451022	A	ATG
1	19490979	A	T
1	19492455	T	TGAA
1	19506095	T	C
1	19506097	T	G
1	19515617	T	C
1	19515618	T	G
1	19515620	T	A
1	19527881	A	ACT
1	19529684	C	CT
1	19617744	A	AAT
1	19626882	A	ACCCCCCCCCCC
1	19632606	AT	A
1	19676211	A	G
1	19681476	A	G
1	19690162	A	C
1	19693833	A	AAT
1	19699656	C	CT
1	19721021	T	G
1	19727721	T	A
1	19735302	GA	G
1	19768644	A	G
1	1979235	T	G
1	19811522	AT	A
1	19813786	A	T
1	19819376	T	A
1	19819379	T	G
1	19819380	T	G
1	19819381	T	C
1	19819387	T	C
1	19847605	C	CAT
1	19848036	T	C
1	19878041	T	TA
1	19878943	T	C
1	19878992	G	GA
1	19897266	G	T
1	19897268	C	G
1	19916273	A	C
1	19932939	T	TA
1	19969539	T	TAG
1	19974990	A	C
1	19975709	G	GAT
1	19989704	T	A
1	19989706	T	A
1	19989707	T	A
1	19989708	T	C
1	2000342	C	T
1	20005483	C	CAT
1	20039167	T	TG
1	20055253	G	GA
1	20097245	T	A
1	20156707	T	A
1	20164670	C	CAT
1	20205381	A	G
1	20210394	A	G
1	20241524	C	T
1	2024242	A	G
1	20244519	T	A
1	20248393	A	C
1	20256587	G	GT
1	20267602	A	C
1	20269948	A	G
1	20330345	C	T
1	20331523	A	G
1	2033508	T	G
1	2035225	T	G
1	2035229	T	G
1	2035233	T	G
1	20404849	A	G
1	20416770	T	G
1	20443287	G	C
1	20446326	G	A
1	20485700	C	CAA
1	20548253	T	C
1	20554395	C	CTCT
1	20597951	A	T
1	20597952	A	G
1	20624910	T	C
1	206277	GT	G
1	20634700	T	A
1	20678728	C	T
1	20690343	G	GCAT
1	20700555	A	C
1	20700558	A	C
1	20704357	T	A
1	20729586	C	CTCT
1	20791755	C	CA
1	20798634	T	TCTGCAATCTTAATGCCAAAC
1	20810261	A	AGT
1	20835012	A	G
1	208353	T	G
1	2083631	C	T
1	20838422	A	G
1	20911158	T	TA
1	20926454	A	G
1	20962703	A	ATCT
1	20980982	C	A
1	21018124	T	C
1	21042052	CT	C
1	21042961	A	G
1	21045121	GA	G
1	21067685	A	T
1	21079716	T	C
1	21081773	T	C
1	21108555	T	C
1	21138031	C	CT
1	2114413	A	AAG
1	21154241	T	G
1	21170464	CA	C
1	21181667	G	GCTT
1	21189008	A	AAT
1	21231429	T	TCCAGTC
1	21238796	T	C
1	21241481	A	C
1	21263560	A	T
1	2126478	T	C
1	2127489	T	A
1	2127490	T	A
1	2128087	A	AAT
1	21344254	T	C
1	21346374	T	C
1	21351279	A	G
1	21423748	T	A
1	21429061	GT	G
1	21453292	T	C
1	21456832	A	G
1	21471658	A	G
1	21507994	A	AT
1	21511228	A	AG
1	21545804	T	G
1	2156027	C	CAT
1	2156027	CATAT	CAT
1	21582313	G	C
1	21614689	A	G
1	21639579	T	A
1	21641474	A	G
1	2165086	A	ATCT
1	21667226	A	C
1	21700154	A	C
1	21700165	A	G
1	21861290	A	T
1	21871426	C	CA
1	21895322	A	C
1	21895329	A	C
1	21900903	TA	T
1	21916949	T	A
1	21917964	A	AT
1	21919788	T	A
1	21946308	A	G
1	21946310	A	C
1	21946658	G	C
1	21947112	T	G
1	2195192	G	A
1	21969625	A	C
1	21974269	T	G
1	21975961	G	A
1	21982613	T	C
1	21994614	C	A
1	22000214	TTTTTTTTA	T
1	22000221	T	A
1	22000224	T	C
1	22023300	T	C
1	22035276	C	CCTT
1	22063939	A	ACGCTC
1	22066349	A	G
1	2207344	T	G
1	22079041	T	TGA
1	22149488	T	C
1	22156789	CAA	C
1	22162540	T	C
1	22169331	T	A
1	22206586	A	G
1	22206588	A	C
1	22206589	A	C
1	22206590	A	C
1	22210953	A	G
1	22243702	C	G
1	22288653	A	G
1	22319101	T	A
1	22364965	T	C
1	22388017	G	GA
1	22396963	T	A
1	22415532	G	A
1	22425499	A	T
1	22428155	G	A
1	22447591	G	GTTACCAATCAGATCCATTA
1	22447614	G	GATT
1	22447618	G	A
1	22448074	GA	G
1	22452441	A	G
1	22473299	G	GA
1	22474296	C	CA
1	22483246	G	C
1	22513058	A	AT
1	22519671	T	TA
1	22520689	T	C
1	22532524	A	ATT
1	22534321	C	T
1	22536569	A	T
1	22542286	T	TA
1	22564005	C	CA
1	22572610	A	C
1	22591114	G	GTA
1	22593020	A	T
1	22597793	T	TA
1	22607439	G	GA
1	22648052	T	TA
1	2269739	C	CA
1	22723731	T	C
1	22746142	T	C
1	22746144	T	G
1	22746145	T	C
1	22746146	T	C
1	22763929	T	A
1	22765076	C	CA
1	22776814	T	G
1	22777865	T	TA
1	22779376	A	AG
1	2278095	T	A
1	22786870	T	TGAA
1	22799580	T	TA
1	22799983	C	CA
1	22818476	T	TTA
1	22826184	T	TCGCCGTTAACTTTC
1	22826201	T	TATC
1	22854159	T	A
1	22868970	G	A
1	22873005	T	G
1	22876407	A	T
1	2288768	C	CTT
1	2288785	T	A
1	22889152	T	C
1	22896216	T	TGCCGACAGG
1	22926936	A	T
1	22934637	T	C
1	22935477	T	TGTGTAAGA
1	22938937	A	ATTC
1	22939302	T	TGTAATGTAGCATAAA
1	22960298	A	C
1	23004394	C	CTA
1	23035960	CA	C
1	23075	A	C
1	23094932	A	G
1	23102238	C	CAAGCCTTCCACATGAA
1	23134086	C	CATA
1	23135026	A	AT
1	23136544	C	CT
1	23151713	T	G
1	23158118	T	C
1	23158121	T	C
1	23158123	T	C
1	23160632	T	C
1	23160633	T	C
1	23187546	G	A
1	23222276	T	C
1	23242813	A	G
1	23243580	AG	A
1	23267907	T	A
1	23280444	T	A
1	23280445	T	C
1	23280447	T	A
1	23297149	A	G
1	23297849	G	A
1	2333505	C	CT
1	23362224	A	T
1	23366814	G	GA
1	23382324	G	GTCA
1	23384145	T	C
1	23391224	A	T
1	23444367	A	C
1	23447725	C	CT
1	23448584	A	T
1	23518832	C	CT
1	23555418	T	TA
1	23559377	A	G
1	23594484	A	C
1	23635684	T	C
1	23669058	T	C
1	23692769	C	CAT
1	23725675	A	G
1	23746516	A	AT
1	23773417	T	C
1	23788927	A	G
1	23817824	T	TA
1	23830401	A	C
1	23830405	A	G
1	23842720	T	C
1	23894069	T	G
1	23909431	A	AAT
1	23925134	C	CT
1	23931505	T	C
1	23937367	G	GT
1	23940747	AT	A
1	23949804	AA	TA
1	24009382	G	A
1	24011150	A	G
1	24011151	A	G
1	24011152	A	C
1	24011154	A	C
1	24033698	T	G
1	24033700	T	A
1	24035694	T	C
1	24058963	A	G
1	24058966	A	G
1	24074916	T	C
1	24115478	A	G
1	24126455	GA	G
1	2415245	G	C
1	2419595	C	CAT
1	24210987	A	ATG
1	24282274	T	TGGTGTCGTATGTC
1	24334305	T	A
1	24342772	T	A
1	24342775	T	C
1	24355978	A	C
1	24355981	A	T
1	24356018	A	T
1	24356019	A	G
1	24366444	C	CGAA
1	24385197	TA	T
1	24405979	C	CAT
1	24410880	C	T
1	2441583	C	T
1	24429363	A	AAT
1	24435813	A	C
1	244406	C	T
1	24449106	A	G
1	24557998	G	C
1	24563401	C	A
1	24568549	A	G
1	2457	C	T
1	24602797	G	T
1	24607082	T	G
1	24607083	T	C
1	24607084	T	A
1	24607086	T	A
1	24624702	T	C
1	24629902	A	T
1	24629904	A	T
1	24652501	C	CT
1	24658131	T	TA
1	24659349	T	TA
1	24674635	A	C
1	24680497	T	G
1	24729016	A	C
1	24729022	A	T
1	24743504	A	G
1	24773139	T	C
1	24773190	C	CATG
1	24782148	G	T
1	24793316	A	C
1	24831101	A	C
1	24849728	G	GTCT
1	24899065	A	AT
1	24913851	T	A
1	24913855	T	A
1	24923703	G	GTA
1	24975382	A	AATTGCT
1	24976133	A	C
1	24976521	A	C
1	25001093	G	A
1	25001225	A	T
1	25030032	T	A
1	25030465	A	AAT
1	25034540	A	C
1	25126623	C	G
1	2520630	T	G
1	25206482	T	C
1	2520752	A	AT
1	25227395	A	C
1	25233605	T	C
1	25258190	G	GGTTGGTTTTGTATATCGTGTTAC
1	25274555	G	GT
1	25280132	A	T
1	25303570	C	T
1	25331455	G	GA
1	25358272	A	G
1	25383204	A	C
1	25406376	G	C
1	25417266	T	C
1	25457052	A	G
1	25468890	A	G
1	25489173	AT	A
1	25503359	C	CT
1	25534013	A	G
1	25552235	T	TCA
1	25553541	T	G
1	25582131	AT	A
1	2559228	A	AT
1	25609994	A	G
1	25615809	GT	G
1	25618755	A	T
1	25629220	A	C
1	25629223	A	C
1	25629740	T	C
1	25638147	T	TTA
1	25650890	T	C
1	25653339	T	C
1	25654314	A	C
1	25659481	A	AC
1	25673767	A	C
1	25675847	GT	G
1	25682019	A	C
1	25692190	TA	T
1	25698133	A	G
1	25731238	T	C
1	25731239	T	C
1	25743448	G	A
1	25753664	T	G
1	25764599	A	AT
1	2579688	A	C
1	25818116	A	C
1	25819217	A	G
1	25845576	A	G
1	25853399	G	A
1	25853520	T	A
1	25853521	T	C
1	25853522	T	A
1	25853524	T	C
1	25861301	A	AAAG
1	25889619	C	CT
1	25957004	AATAT	AAT
1	25961870	A	G
1	25961871	A	G
1	25963196	A	G
1	25987250	A	C
1	26020632	C	CAG
1	26076192	A	ATC
1	26105761	A	C
1	26113465	T	TA
1	26126553	T	C
1	26200778	G	GTA
1	26212945	G	GA
1	26226814	AA	GA
1	26233752	C	A
1	26244620	A	AT
1	26254109	A	G
1	26258503	T	C
1	26271359	A	G
1	26271360	A	T
1	26279186	C	CA
1	26296208	A	C
1	2630746	T	A
1	26309202	GT	G
1	26321008	A	C
1	26325421	T	A
1	26352907	A	T
1	26385913	T	A
1	26385924	T	C
1	26385925	T	A
1	26452451	T	A
1	26463833	A	AAC
1	26510687	A	G
1	26528002	G	A
1	26550613	T	TGA
1	26569148	A	AAT
1	26570449	A	ATC
1	26575256	AC	A
1	2657677	T	C
1	26585953	A	G
1	2660348	G	GT
1	26631818	C	CACA
1	26636066	A	G
1	26636072	A	C
1	2663665	A	AAT
1	26640398	C	CT
1	26655357	C	T
1	26655363	C	G
1	26655367	T	C
1	2665662	A	C
1	26656830	T	TACAATGG
1	26656839	T	A
1	26692837	T	C
1	26693896	TAA	GAA
1	26696357	T	G
1	26699675	G	GTA
1	26699967	A	G
1	26702066	A	G
1	26731181	T	G
1	26773004	C	CA
1	26830588	A	G
1	26843192	C	CA
1	26857067	G	A
1	26863600	T	TGAA
1	26963080	G	GTA
1	26980862	T	C
1	27008779	A	T
1	27045029	T	TTA
1	27057531	G	A
1	27060725	T	TA
1	27060728	T	TGATGTTAGTCAA
1	2707309	A	AT
1	27118129	A	G
1	27121134	C	G
1	27141317	C	T
1	27147581	GT	G
1	27161324	T	G
1	2717710	A	AT
1	27179998	T	C
1	27191309	A	G
1	27211955	T	A
1	27213709	TA	T
1	27236883	G	GA
1	27256977	A	ACT
1	27290989	T	A
1	27290990	T	A
1	27307617	A	C
1	27376644	G	A
1	2753503	T	C
1	2753506	T	A
1	27562382	A	G
1	27597995	T	TTC
1	27601668	A	G
1	2761001	C	CA
1	27619775	T	C
1	27650940	G	A
1	27685739	C	CT
1	27698523	TC	T
1	2770962	T	TAAG
1	27731087	C	T
1	27758431	T	TC
1	27758438	T	TACAA
1	27764839	C	A
1	27770939	A	C
1	27835957	A	T
1	27835961	A	G
1	27835962	A	C
1	27837787	T	TA
1	27846504	A	G
1	27860345	C	T
1	27953096	A	T
1	27953099	A	C
1	27953100	A	G
1	28042405	G	GA
1	28064152	A	G
1	28073242	T	C
1	28073244	T	A
1	28073246	T	C
1	28099437	T	C
1	28120190	A	C
1	2812868	T	C
1	2815349	G	A
1	2815353	C	T
1	28180046	T	TTCA
1	28182465	T	TA
1	28191740	G	T
1	28237820	T	G
1	28292486	G	C
1	28304228	T	G
1	28304229	T	G
1	28309741	C	CA
1	28319942	A	C
1	28319948	A	G
1	28326683	A	T
1	28326685	A	C
1	28353413	A	AAG
1	28366289	G	A
1	28367083	A	AAAC
1	28420917	T	C
1	2842137	T	TAG
1	28438514	T	TGA
1	28473824	T	TGAAA
1	28493743	T	C
1	28501694	C	A
1	28522088	A	G
1	28522090	A	T
1	28566739	T	C
1	2863820	C	CT
1	28653918	AA	CA
1	28655182	AT	A
1	286642	GT	G
1	2866544	A	G
1	28668510	TTA	T
1	28675264	A	T
1	28683554	A	G
1	28684313	A	T
1	28702824	A	G
1	28702829	A	G
1	28722831	A	AAG
1	28728131	T	TA
1	28731516	T	C
1	28766872	G	GAAC
1	28836575	G	GGA
1	28882461	T	A
1	28882465	T	C
1	28886399	G	A
1	28886402	T	A
1	2888728	T	TAG
1	2888760	T	C
1	28890082	T	TTC
1	28929194	A	G
1	28971178	C	T
1	28990910	A	G
1	28991127	A	C
1	29011495	T	TGCACAAG
1	29044907	A	T
1	29044909	A	G
1	29095312	Deletion_5454bp	G
1	29197856	C	CT
1	29202790	C	CA
1	29204427	T	TG
1	29208658	A	G
1	29217170	A	T
1	29220655	C	CGAA
1	29238810	G	GA
1	2923924	A	G
1	29262816	A	T
1	29262821	A	C
1	29263925	G	A
1	29279503	C	CT
1	29298481	T	G
1	29305648	G	T
1	29305680	T	G
1	29305879	AT	A
1	29371194	A	C
1	29374922	T	A
1	29380719	A	G
1	29399704	T	C
1	29412132	A	G
1	29412133	T	A
1	29426420	A	ATT
1	29463832	A	T
1	29489702	A	G
1	29501294	T	TAA
1	29504551	A	ATC
1	29557599	A	T
1	29557605	A	T
1	29557612	A	G
1	29558498	T	C
1	29567037	T	G
1	2962509	T	G
1	2962513	T	G
1	29655852	G	GCT
1	296649	C	T
1	29671720	C	CT
1	29693737	C	T
1	29721924	G	A
1	29743650	TG	TGCGG
1	29758244	G	GA
1	29818909	G	GCTT
1	2982028	A	G
1	2982029	A	T
1	2982030	A	C
1	29823292	CAA	CA
1	298288	T	TA
1	2983756	A	T
1	29841027	T	C
1	2990292	T	C
1	2993791	A	G
1	29938826	T	G
1	29955244	A	AT
1	29983362	CT	C
1	29992399	T	C
1	30036658	A	ACT
1	30054980	A	C
1	30057956	T	C
1	30073906	A	ACT
1	30079085	T	TA
1	30081780	G	A
1	30100350	C	CA
1	3012441	A	G
1	30165924	T	A
1	30212993	T	TACTAC
1	30220833	T	C
1	30220838	T	A
1	30221454	A	T
1	30223402	CA	C
1	30263981	A	C
1	30265945	T	A
1	3028608	C	CA
1	30303096	T	TAG
1	30374644	C	CTA
1	30410582	A	G
1	3049009	T	TTC
1	3074893	A	AC
1	3101019	A	G
1	3125755	A	G
1	3140060	T	TGAA
1	3215010	T	A
1	3215012	T	C
1	3251319	G	GT
1	3261707	T	G
1	3261717	T	C
1	3268293	T	A
1	3268296	T	C
1	3268299	T	A
1	3274423	A	G
1	3299754	G	GAC
1	3306194	A	AAG
1	3324502	T	TA
1	3325935	A	ATCT
1	3420110	T	C
1	3444688	T	A
1	3471707	GA	G
1	3477106	G	GA
1	3505936	G	GA
1	3532787	C	T
1	354677	C	CAGA
1	3547005	T	C
1	3551538	T	TTA
1	3551845	A	AAT
1	3556452	GA	G
1	3565078	T	G
1	3575912	T	A
1	3663769	TA	TCCCA
1	3694203	A	C
1	3776882	T	TTA
1	378222	GT	G
1	3787099	AA	CA
1	3787270	T	TGGTGTG
1	3827448	T	A
1	3827462	C	A
1	3827464	G	A
1	3827466	A	T
1	3827469	G	T
1	3868514	A	C
1	3868516	A	T
1	3868517	A	C
1	3886666	T	G
1	3897596	T	C
1	3924401	A	C
1	3925749	C	CT
1	401390	G	GA
1	4028593	A	T
1	4056257	A	AAG
1	4063317	A	AAG
1	4097380	T	A
1	41551	A	AAT
1	4173451	T	G
1	4209579	A	G
1	4209635	G	T
1	4229582	A	C
1	4233114	T	A
1	4246452	A	T
1	4246453	A	C
1	4246455	A	T
1	4246456	A	C
1	4246457	A	G
1	42868	G	GT
1	429169	A	G
1	4308410	A	AT
1	4310484	G	GA
1	4311601	T	C
1	4316508	T	G
1	4329227	C	CTATATATATATATA
1	433675	G	A
1	4364132	G	A
1	4450913	C	A
1	4527246	G	A
1	4539832	T	TGCTC
1	4541319	A	AAT
1	456058	T	TA
1	4561760	T	C
1	4582688	AA	CA
1	4584231	A	AAT
1	4591817	G	GT
1	4618554	T	A
1	4634854	A	AAGAAAC
1	4705828	T	C
1	4752635	T	C
1	4766302	A	C
1	4767325	A	G
1	4788253	A	C
1	4807857	T	TACA
1	4884880	A	G
1	4892905	T	A
1	4914989	A	C
1	4922188	A	AT
1	4940843	GA	G
1	4954007	T	A
1	4989528	CTA	C
1	5010019	A	G
1	5012619	T	TA
1	5023643	T	C
1	5027467	A	G
1	5027469	A	T
1	5042655	T	G
1	5042657	T	G
1	5042659	T	G
1	5042662	T	C
1	5045550	T	C
1	5055981	A	AT
1	5065107	G	GGA
1	5116831	T	C
1	5134042	GT	G
1	5188381	T	C
1	5192065	A	T
1	5224067	A	G
1	5289552	G	GT
1	5295020	CAAAGGAAGAGATTCTTGCTCAAGAAAGACGTCATTTTGATCTCATGGTAAA	C
1	5313805	A	T
1	5313811	A	C
1	5324439	A	ATTGTTCATCGTGATGCC
1	5337813	A	C
1	5360248	A	C
1	5375991	A	AAT
1	5384729	T	C
1	5398055	T	TG
1	5408168	C	T
1	5415915	C	CA
1	542327	T	A
1	5431284	C	CGT
1	5539660	G	GGA
1	555422	A	C
1	5562762	A	G
1	5578217	AT	A
1	5578382	C	CAA
1	5614861	GT	G
1	5646149	T	G
1	5646152	T	A
1	571532	A	C
1	571799	T	TAGCAATCAGTG
1	5757543	A	G
1	5767486	C	CGA
1	5789199	A	AAG
1	5829035	CAA	CA
1	5834770	A	G
1	5865938	A	C
1	5885012	T	C
1	5885014	T	A
1	5885019	T	A
1	5885023	T	A
1	5945751	C	CT
1	5987827	T	G
1	6032259	G	GTA
1	6042853	A	T
1	6056829	A	C
1	6074525	C	CA
1	612501	A	T
1	6144774	C	T
1	6165668	T	TTC
1	6173295	T	A
1	6178636	T	TA
1	6180340	AT	A
1	6181083	A	C
1	6218263	A	AAAG
1	6227437	A	G
1	6227439	A	G
1	6227443	A	C
1	6230275	T	G
1	62346	C	CAAG
1	6238049	T	G
1	6238051	T	C
1	6252689	T	G
1	6266098	T	C
1	6267373	CA	C
1	6268784	A	AT
1	6282884	A	ATTG
1	6297848	C	T
1	6348494	T	G
1	6382122	T	C
1	644492	C	CAAG
1	6454072	TAA	TA
1	6460600	T	C
1	6474816	A	ACT
1	6492737	T	G
1	6492738	T	C
1	6506565	A	AT
1	6511966	TATCA	TGACATCA
1	6538500	T	C
1	6573201	A	T
1	6575666	A	AT
1	6583785	A	AT
1	6594806	A	T
1	6607226	CA	C
1	6633603	G	GA
1	6687319	TA	T
1	6699841	A	C
1	6699846	AA	CA
1	6699846	C	CA
1	6710817	G	GCTCGTTGATCCAATCAACT
1	6720282	T	C
1	6734819	C	T
1	6754006	A	G
1	6756815	T	C
1	6805351	A	T
1	68067	CT	C
1	6813209	TA	T
1	6835481	A	C
1	6835486	A	C
1	6838070	A	G
1	684941	A	G
1	6854580	G	A
1	6868674	A	G
1	6868680	A	C
1	6885635	T	TA
1	6892549	A	G
1	6892551	A	C
1	6906389	T	C
1	6913010	T	A
1	6966036	T	TGC
1	7016648	A	T
1	7063004	A	G
1	7065559	A	G
1	7068072	T	C
1	7131971	A	G
1	7136946	GA	G
1	7161117	T	C
1	7161370	A	AAT
1	7170203	T	A
1	7206388	T	C
1	7225933	AA	CA
1	7280807	T	TTC
1	729318	A	C
1	7312180	G	GA
1	7314024	A	ATC
1	7347486	A	C
1	7405906	G	A
1	7421046	T	G
1	7421049	T	G
1	7421052	T	G
1	7443054	GAAAAAAAAA	G
1	749342	T	TAAC
1	7508091	C	CA
1	7523535	C	CA
1	7525374	T	C
1	7531291	T	A
1	7552731	T	C
1	7577348	T	TTC
1	7591520	T	C
1	7604887	A	G
1	7620366	C	CTGT
1	7630742	T	TGAGATTGCGTGGTATGCAGATG
1	7644852	T	C
1	7647972	A	G
1	7678431	G	A
1	7699828	C	CA
1	7741136	CA	C
1	7746698	T	C
1	775552	T	TTTC
1	7758209	A	C
1	7765091	T	C
1	7811752	A	C
1	7811755	A	C
1	7811758	A	C
1	782194	T	G
1	782195	T	A
1	782199	T	C
1	782200	T	A
1	7822695	T	A
1	7840015	G	A
1	7842571	T	A
1	7911600	A	C
1	791896	G	A
1	7924922	GT	G
1	7955803	A	C
1	8004340	T	TA
1	8007536	T	G
1	8034648	A	C
1	8036125	A	G
1	8040653	T	TTA
1	8054093	A	C
1	8055367	A	T
1	8055375	A	G
1	8062301	A	G
1	8074996	T	TGAA
1	8079515	T	TCTCA
1	8102529	A	C
1	8102534	A	C
1	8102535	A	C
1	8102537	A	C
1	8102538	A	G
1	8109943	A	G
1	8146965	A	G
1	8166884	C	T
1	8169508	T	C
1	8176661	T	TC
1	8190380	T	C
1	8199048	T	TAA
1	820950	A	G
1	8234810	T	TAAG
1	8239540	CA	C
1	8244975	T	C
1	8244977	T	C
1	8260173	G	GT
1	8267564	A	T
1	826938	C	CT
1	8276186	C	T
1	8284054	A	C
1	8289260	C	CA
1	8316338	T	TAG
1	8317810	A	AAT
1	8346209	G	C
1	835766	T	TA
1	8360749	A	G
1	836641	C	T
1	8479352	A	G
1	8498306	C	CT
1	8546723	AGTTTTGAGTTTTGGTTTGGGG	A
1	8546724	C	T
1	8642546	G	GT
1	8663485	T	G
1	8665848	T	TTTC
1	8675513	T	TA
1	8675527	AAT	A
1	8698712	T	A
1	8733549	T	C
1	8734467	T	C
1	8739883	T	C
1	880136	C	A
1	8843675	A	C
1	8912379	A	G
1	8912380	A	T
1	8912384	A	G
1	8912386	A	G
1	8912388	A	G
1	8923010	A	G
1	8924731	A	ATGT
1	8924746	A	ACTTCT
1	8924756	A	T
1	8933171	A	G
1	89734	A	G
1	8980108	TTA	T
1	898212	A	C
1	8989106	T	TAC
1	8991961	A	G
1	8991963	A	G
1	8991965	A	C
1	8991966	A	C
1	8991967	A	C
1	9012558	G	A
1	903628	A	C
1	9086783	CT	C
1	9107533	C	CCT
1	9112043	T	TGCAGGAAGAGG
1	9126339	T	C
1	9131892	T	C
1	913296	A	C
1	9174771	T	TCCA
1	9174776	T	TCGC
1	9184810	A	G
1	9184811	A	T
1	9220532	A	G
1	9242668	A	T
1	9298395	A	C
1	9306117	T	C
1	930662	G	GAT
1	9317453	T	TGAACAAA
1	9327998	A	T
1	9329561	C	CCT
1	9335724	T	C
1	9346380	T	TGTGAACTGTGATCATGTAG
1	9346382	TTGTGATCATGTAG	TGAACTGTGATCATGTAG
1	936308	G	T
1	9371816	ACTGGACATGAGAGTATGTCT	A
1	9373643	G	C
1	9373690	T	C
1	9374664	C	CTG
1	9385867	A	C
1	9388562	A	C
1	9391479	G	GA
1	9391805	T	C
1	9391809	T	C
1	9391811	T	C
1	9391814	T	G
1	9403905	C	CAAA
1	9416882	AAT	A
1	9420914	C	CT
1	9454233	A	ACTGG
1	9454255	A	C
1	9495109	A	T
1	9572987	G	T
1	9612240	C	G
1	9621150	C	CAG
1	9657396	T	TTC
1	9665110	T	A
1	9665113	T	A
1	9691474	T	TA
1	9703736	T	A
1	9715483	A	G
1	974612	A	AAT
1	974685	T	TTA
1	9782966	T	G
1	9811867	T	C
1	9836548	T	C
1	9854294	T	G
1	9854368	T	C
1	9854731	A	C
1	9883144	A	C
1	9883145	A	C
1	9883150	A	C
1	9891295	C	G
1	9909593	A	G
1	9927624	T	C
1	9939169	GT	G
1	9969245	T	TTTC
1	9999417	A	G
2	10010169	A	AAT
2	10037894	T	G
2	1005435	G	A
2	10098599	A	G
2	10104561	T	C
2	10112823	C	CA
2	10128778	T	A
2	10139694	C	CAGGAATA
2	10163222	T	TCATTCATTC
2	1021443	T	TGA
2	10278869	A	T
2	10296102	A	T
2	10307099	T	C
2	10318902	GA	G
2	10329757	A	AAG
2	10330408	A	C
2	10333442	C	CCTT
2	10387262	A	G
2	10393814	A	G
2	10412301	T	C
2	10441933	T	A
2	10449026	T	TGGGTCAAATAG
2	10453392	A	AAC
2	10540966	A	G
2	10553022	T	C
2	106272	C	CT
2	10631032	C	T
2	10636396	AT	A
2	10640530	T	TA
2	10664217	A	G
2	10664219	A	G
2	10711345	T	A
2	10711349	T	C
2	10759859	T	TTCTCCTACTCAGCCTC
2	10842071	A	G
2	1086727	A	AAG
2	10873599	T	TG
2	1088359	T	A
2	1088369	T	G
2	10898527	G	GT
2	10934701	C	CTTTATCGTCAACTAATTTATTTATCGTCAACTAATTTTTTGTACTTAGTTGTACGAATTAGGATTTA
2	10935055	G	GT
2	10958423	A	G
2	10973004	A	C
2	11012543	T	TA
2	11018287	T	G
2	11018370	C	CTA
2	1102794	T	C
2	11043111	T	C
2	11043907	A	G
2	11053814	T	C
2	11079219	A	G
2	11090674	AT	A
2	11115696	A	G
2	11119173	A	G
2	1112077	T	G
2	1112079	T	A
2	1112080	T	A
2	1112081	T	A
2	1112083	T	A
2	11139892	A	G
2	11144892	A	C
2	11193634	GA	G
2	11197092	A	ACT
2	11206968	T	C
2	11206969	T	C
2	11233703	C	CT
2	11236089	AA	CA
2	11240549	T	G
2	11262589	T	G
2	11306844	C	CTA
2	11308072	A	AT
2	11359063	GA	G
2	11362656	A	G
2	11366744	T	C
2	11381353	A	T
2	11383568	T	C
2	11383569	T	A
2	11392857	T	TAA
2	11394396	T	TGC
2	11394398	T	C
2	11394400	T	A
2	11409378	A	G
2	11409380	A	T
2	11413873	T	C
2	11432951	A	G
2	11432952	A	T
2	11435349	T	TA
2	11445002	A	C
2	11449573	C	T
2	11456912	C	CTTT
2	11458511	A	C
2	11458512	A	C
2	11488987	CA	C
2	11519081	T	TA
2	11533342	T	TA
2	11539258	A	G
2	11548925	G	A
2	11551020	C	CTCT
2	11562428	A	AGAT
2	11567180	GT	G
2	11573145	T	C
2	1160684	T	G
2	11619176	G	C
2	11624015	A	T
2	11629949	A	T
2	11664511	A	G
2	11667146	T	G
2	11672024	G	A
2	11705450	A	C
2	11705453	A	T
2	11705455	A	C
2	11705456	A	T
2	11705457	A	G
2	11798073	G	GA
2	11835106	A	C
2	11837443	A	C
2	11854273	C	T
2	11872289	G	A
2	11891803	CAT	C
2	11907077	T	TGATAGCA
2	11907147	A	C
2	11947148	A	AT
2	11949605	T	TA
2	11960766	T	C
2	11974364	A	T
2	11974366	A	T
2	11999496	T	A
2	11999497	T	C
2	12008234	T	TA
2	1202342	T	C
2	12047386	T	C
2	1206059	A	AT
2	12069234	G	A
2	12084177	G	GT
2	12112937	T	A
2	12112939	T	C
2	12118942	T	TTA
2	12136164	A	AAG
2	12139933	G	T
2	12191681	C	CG
2	1219756	A	G
2	1220067	A	G
2	1220068	A	T
2	1220092	GTA	G
2	12204336	CTA	C
2	122245	T	C
2	12244952	C	CA
2	12259884	T	C
2	12304328	A	C
2	12323611	G	GTA
2	12324051	A	C
2	12324053	A	C
2	12339560	A	C
2	12347555	C	CT
2	12348347	T	G
2	12368202	A	T
2	12372816	A	G
2	12388974	C	T
2	12388975	G	A
2	12398003	TA	T
2	1239954	A	C
2	12407782	A	G
2	12420647	T	C
2	12421093	A	C
2	12425425	G	GTGT
2	1244663	A	G
2	12449072	A	C
2	12454496	A	G
2	12461765	T	C
2	12461766	T	C
2	12461768	T	C
2	12481058	T	TGGTGCAATAG
2	12499276	A	C
2	12542880	C	G
2	12597310	C	T
2	12600328	A	G
2	1260119	C	CAT
2	12706123	C	CT
2	12721065	A	T
2	12722483	GTT	G
2	12729035	A	T
2	12740349	C	CAT
2	12744336	GT	G
2	12752404	A	G
2	12787432	AT	A
2	1279431	C	CAT
2	1280434	G	GAAATTGCAAATTTTTGACC
2	12829787	T	A
2	12831566	A	G
2	12842504	A	C
2	12863944	A	C
2	12887273	A	AT
2	12899021	C	CT
2	12913788	C	CT
2	12936775	AA	GA
2	12958205	T	G
2	13002032	T	TAGG
2	13025611	G	C
2	13034348	T	TACA
2	13042387	T	C
2	13061239	A	C
2	13061246	A	G
2	13062449	A	C
2	13064196	C	CA
2	13068116	A	AG
2	13068159	A	C
2	13070949	C	CAT
2	13075659	C	CT
2	13085396	C	CTCA
2	13093362	T	C
2	13102604	T	C
2	13114833	C	CA
2	131372	C	CT
2	13145858	C	CAGA
2	13147529	T	A
2	13147531	T	C
2	13166701	A	AAG
2	13194213	C	CCTT
[truncated: 6,575 more rows]
