# Supplementary material for: Mutation bias reflects natural selection in Arabidopsis thaliana
Source: Nature. 2022 Jan 12;602(7895):101–5. doi: 10.1038/s41586-021-04269-6 (PMC8810380; doi:10.1038/s41586-021-04269-6)
Supplement: Supplementary file 5 — Mutation probability scores, epigenomic features and signatures of selection of Arabidopsis genes. [file 41586_2021_4269_MOESM5_ESM.txt]

gene	chr	CDS length	GC_content_pct	CG_pct	CHH_pct	CHG_pct	H3K4me2	H3K4me1	H3K4me3	H3K27ac	H3K14ac	H3K27me1	H3K36ac	H3K36me3	H3K56ac	H3K9ac	H3K9me1	H3K9me2	H3K23ac	atac_pct	Expression	Dn	Pn	Ds	Ps	PnPs	DnDs	NI	exp_sd	exp_cv	exp_env_variance	exp_gen_variance	LOF	Mutation Probability Score
AT1G01010	1	1290	0.441085271	0.003875969	0.001550388	0.000775194	1.526484742	0.400545682	0.083079385	-0.178817199	0.263735961	-0.077904257	-0.110688423	-0.189789719	-0.227867119	-0.151551733	-0.171287655	0.013129726	0.056005172	0	2.027398201	97	26	57	11	2.363636364	1.701754386	1.388940956	0.729048718	0.359598187	0.149728302	0.771104979	0	2.19E-05
AT1G01020	1	874	0.388888889	0.00456621	0.005327245	0.00304414	0.011759714	-0.372895071	0.401282585	0.128844422	-0.072835345	-0.275038931	0.191767429	0.526383672	0.310785183	0.148342175	-0.266068592	-0.161610036	-0.109451553	0	3.761738031	21	17	15	9	1.888888889	1.4	1.349206349	0.515430673	0.13701929	0.250440103	2.301467497	0	4.12E-05
AT1G01030	1	1077	0.457753018	0	0.00371402	0.000928505	3.193493608	-0.350983777	0.695190517	0.021208787	0.332736344	-0.082942571	0.201310987	-0.27627042	0.409763867	-0.142018497	-0.182074467	0.176233884	0.599967296	0	1.287969455	12	15	25	12	1.25	0.48	2.604166667	0.610248487	0.473806645	0.109790664	0.18354081	0	3.79E-05
AT1G01040	1	5895	0.437669022	0.043444125	0.004187386	0.002268167	-0.05456356	1.028862708	-0.225506736	-0.43268143	-0.073646457	0.115381487	-0.380121542	0.573841308	-0.42311735	-0.432416933	-0.098987864	-0.001961537	-0.272708799	0	3.726774155	52	85	141	80	1.0625	0.368794326	2.881009615	0.329073036	0.088299699	2.65E-05	0.583228612	0	9.61E-06
AT1G01050	1	639	0.44600939	0.017214397	0.015649452	0.007824726	-0.087524468	0.258271609	-0.061562077	-0.10713273	-0.164836065	-0.191664586	-0.187768615	0.214816888	-0.221601558	-0.204814394	-0.263701814	-0.115530291	-0.219759763	0	5.943333556	0	4	22	5	0.8	0	Inf	0.28664798	0.048230169	0.044588474	0.190897597	0	1.45E-05
AT1G01060	1	3388	0.430947216	0.009193265	0.00464828	0.002065902	0.751932758	0.789339273	-0.267468446	0.068472565	-0.167464196	0.122331523	-0.334500759	-0.165444884	-0.263740905	-0.400251611	-0.098980544	0.074319288	-0.244309942	0	4.737848709	54	42	46	18	2.333333333	1.173913043	1.987654321	2.431316408	0.513168857	4.040949556	2.035919019	0	7.11E-06
AT1G01070	1	1223	0.409245742	0.001946472	0.006812652	0.001459854	-0.565435752	-1.012721078	-0.495269858	-0.358263346	-0.467712063	-0.146344335	-0.534321062	-0.878422083	-0.549760127	-0.342428804	-0.250328491	-0.020022311	-0.413340224	0	2.151105604	14	28	21	15	1.866666667	0.666666667	2.8	0.777568596	0.36147393	0.438396512	6.535227024	33	5.00E-05
AT1G01073	1	111	0.306306306	0.018018018	0.18018018	0.108108108	-0.894184751	-1.205114686	-0.60317179	-0.673947093	-0.849396882	-0.221784521	-0.709051509	-0.872910029	-0.660947375	-0.674345538	-0.227967087	0.09141104	-0.608793706	0													28	0.00010526
AT1G01080	1	1299	0.432371251	0.001131862	0.001131862	0.001131862	1.040490901	-0.479482948	1.406797803	0.677010375	0.402906194	-0.148082295	1.147538234	1.249569555	1.653654906	0.828348124	-0.028243732	-0.081338459	0.659652262	0.046406338	5.996729797	23	16	20	15	1.066666667	1.15	0.927536232	0.319898133	0.053345431	0.242964908	1.35935083	0	3.68E-05
AT1G01090	1	1287	0.486402486	0.003885004	0.001554002	0	0.823217711	0.194885927	1.791101634	0.601034423	1.826754587	0.21971776	0.543516449	0.6899823	0.750792881	0.984619107	0.108803698	0.01453582	1.635391039	0	6.437462143	9	15	48	28	0.535714286	0.1875	2.857142857	0.321483683	0.049939507	0.051762335	1.335875999	0	1.19E-05
AT1G01100	1	504	0.524464832	0	0.003058104	0.003058104	0.146232432	-0.228301975	0.982349646	1.718408526	2.145400881	0.064502871	0.422906813	0.26670847	1.371850345	1.257094115	0.288239662	-0.110476633	2.097201493	0	8.221932953								0.397443584	0.048339434	0.017147621	2.560391263	1	-5.64E-06
AT1G01110	1	1746	0.482642777	0.010824935	0	0.000746547	0.926080666	0.101293805	-0.181846422	0.845011161	0.761736074	1.490584583	-0.028580366	-0.707583625	-0.128422587	0.015575828	0.061460211	0.091721558	0.563590844	0	1.461675632	20	32	21	20	1.6	0.952380952	1.68	0.614632355	0.420498462	0.00700429	3.593687663	0	-4.39E-07
AT1G01115	1	117	0.393162393	0	0	0	-0.777664321	-1.243685724	-0.587891126	-0.556806739	-0.371113061	-0.011444084	-0.16057579	-0.882946425	-0.366798738	-0.466880839	0.443780103	-0.141020055	-0.196292612	1													9	0.000100082
AT1G01120	1	1587	0.468809074	0.00063012	0.002520479	0	2.121128991	-0.556787965	0.524678588	0.368306477	1.314363643	0.160482638	1.543071956	-0.822289891	1.096990878	1.15737945	0.116554366	0.053056415	1.698222725	0.11468179	6.581328974	4	16	42	40	0.4	0.095238095	4.2	0.641480484	0.097469749	0.78177034	3.177029839	0	3.82E-05
AT1G01130	1	375	0.482666667	0.002666667	0.002666667	0.002666667	0.766037686	-0.890530822	0.493494108	2.741926506	2.237228974	0.04236818	2.57655607	-0.839435333	2.034492525	2.064971042	0.028949319	-0.148725318	2.221705005	0	2.034072738								0.805821755	0.39616172	0.829336098	4.691372963	0	1.02E-05
AT1G01140	1	1563	0.447160494	0.004444444	0.01037037	0.002962963	0.06900255	-0.011054771	0.680468353	0.644082562	0.144388463	-0.272371158	-0.242995475	-0.160672353	0.394107698	0.548886463	-0.137572538	-0.151722956	0.559436776	0.102962963	6.740100195	4	15	37	11	1.363636364	0.108108108	12.61363636	0.550554364	0.08168341	0.064813815	0.704431327	0	2.68E-05
AT1G01150	1	1038	0.421001927	0.003853565	0.004816956	0	1.340493438	0.2902757	-0.35129849	-0.50045293	-0.122141267	0.222921839	-0.363580755	-0.660746564	-0.507192559	-0.41948136	-0.159383333	0.100541638	-0.132387142	0		78	28	33	16	1.75	2.363636364	0.740384615					14	2.73E-05
AT1G01160	1	690	0.499217527	0	0	0.001564945	0.217587394	0.016715003	0.325591266	0.969478257	1.642820753	-0.057580663	0.534409775	0.110611639	1.07744555	0.734752969	0.03548667	-0.075978383	1.705482274	0	5.573904285	32	8	21	9	0.888888889	1.523809524	0.583333333	0.335476494	0.060186985	2.652534343	14.39035863	0	3.02E-07
AT1G01170	1	252	0.456349206	0	0	0.003968254	0.090404287	-1.035562034	0.848250606	4.126627481	1.555746219	-0.281797325	1.598771846	-0.276554576	3.194147096	4.176185978	-0.074754705	-0.189474505	2.4458882	0	7.997345753	1	6	14	4	1.5	0.071428571	21	0.290705656	0.036350267	3.19E-05	0.701706079	0	1.44E-05
AT1G01180	1	924	0.512987013	0.001082251	0	0	2.091082745	-1.027701508	2.124582585	1.468092527	4.936285888	0.369672983	3.738395264	-0.772020539	2.326680047	5.027856575	0.123616876	-0.147183277	5.597739188	0	4.415496186	16	29	25	30	0.966666667	0.64	1.510416667	0.489235631	0.110799695	0.003145438	3.636230993	0	4.96E-05
AT1G01190	1	1608	0.478855721	0.000621891	0.005597015	0	0.897511779	-0.417259302	-0.283978531	-0.431533367	0.684552516	0.728415886	-0.327687279	-0.951060742	-0.355853644	-0.329682164	0.071099995	0.069473735	0.609849462	0.267412935	1.426311283	29	46	51	31	1.483870968	0.568627451	2.609566185	0.847404703	0.594123256	8.26E-05	1.81915475	0	3.93E-05
AT1G01200	1	714	0.50280112	0.008403361	0.018207283	0.008403361	3.417566128	-0.626070136	0.406570979	-0.272481811	1.30053501	0.774846781	-0.125603614	-0.911720247	-0.113889197	0.433323529	-0.118119481	0.207100447	1.353524978	0	0.681997036	9	18	20	20	0.9	0.45	2	0.398933663	0.584949263	0.050191238	0.266974022	7	3.97E-05
AT1G01210	1	321	0.445482866	0	0.00623053	0	1.309710761	-0.67176144	1.581845187	1.814857126	1.162878699	-0.24333152	1.432733462	0.921043141	1.677428349	1.04985066	0.009971166	-0.076305151	1.000245687	0	4.669320767	4	5	8	5	1	0.5	2	0.41450711	0.088772464	0.140580108	1.411821658	0	2.37E-05
AT1G01220	1	3168	0.444128788	0.019886364	0.003472222	0.001262626	0.10224144	1.137211702	0.142976718	0.122823289	0.277626602	0.047614978	-0.026816732	0.325245347	-0.090730173	-0.122611492	-0.063822431	0.006260847	0.245632031	0	3.259048011	30	43	90	46	0.934782609	0.333333333	2.804347826	0.299925182	0.092028464	0.02148136	0.774493567	0	3.08E-06
AT1G01225	1	783	0.445721584	0.001277139	0.005108557	0.003831418	2.19651265	0.324444024	0.040279429	0.555865421	0.156667051	0.056406054	0.645571278	0.035998768	0.29671488	-0.006243032	-0.042336192	-0.019250649	0.572218832	0	1.597191812	9	7	17	16	0.4375	0.529411765	0.826388889	0.478719404	0.299725681	0.246745886	2.763183345	0	1.74E-05
AT1G01230	1	474	0.447257384	0.008438819	0.004219409	0	-0.015058574	0.186463334	1.453900854	1.485380524	0.978267793	-0.167498223	0.929242079	0.758346	1.400620978	1.25920062	-0.13183301	-0.128715863	1.094666632	0	5.618206214	1	5	6	5	1	0.166666667	6	0.360086937	0.064092866	0.181120818	0.415765691	0	1.21E-05
AT1G01240	1	996	0.432730924	0.012048193	0.001004016	0	0.674039063	0.266292516	-0.112638165	0.276864079	0.852697492	-0.220173557	-0.056603233	-0.051021352	0.42080249	0.522926909	0.081276498	-0.071517499	0.717139171	0	5.7202047	29	20	25	10	2	1.16	1.724137931	0.770876616	0.134763816	2.517321401	15.98886702	0	2.28E-05
AT1G01250	1	579	0.526770294	0.003454231	0	0	3.787544333	-0.06062889	0.623400793	0.517559635	1.403548858	1.117791865	0.133334361	-0.830302086	-0.261112661	-0.15839957	0.15261089	0.121302191	1.098197439	0	1.783671025	7	11	11	7	1.571428571	0.636363636	2.469387755	0.839862503	0.470861774	0.180858329	2.019258542	0	5.39E-06
AT1G01260	1	1773	0.44106035	0.016356458	0.003384095	0.002820079	0.73835919	0.325144477	0.544885159	0.833862263	1.411260389	-0.16404263	0.202394224	0.477086835	1.099976736	0.804691957	-0.152666029	-0.043585137	1.147903693	0	3.723093043	26	25	63	25	1	0.412698413	2.423076923	0.451181859	0.121184685	0.030866721	0.698457948	0	1.66E-05
AT1G01280	1	1533	0.47097195	0.001956947	0.001304631	0.000652316	0.090033861	-0.733244378	-0.428870722	-0.621285139	-0.182170324	0.441093553	-0.483113581	-0.905402777	-0.53661522	-0.572096912	0.179113249	-0.029766946	0.020391289	0.472276582		24	51	48	31	1.64516129	0.5	3.290322581					0	5.17E-05
AT1G01290	1	813	0.426814268	0.002460025	0.012300123	0	1.010717522	-0.013771608	0.596028734	1.535434306	0.449048899	-0.138354933	1.372366281	0.691187155	1.580249793	0.640633605	-0.09705116	-0.119523906	0.815233768	0	3.622501961	21	26	28	9	2.888888889	0.75	3.851851852	0.493098611	0.136121006	0.00211533	46.59324994	0	1.87E-05
AT1G01300	1	1458	0.518518519	0.002057613	0.003429355	0	1.563658631	-1.113079734	3.089278104	2.521099798	4.123316244	1.988603459	2.65624678	-0.335195252	2.489865142	3.22022159	0.075932933	-0.096947379	4.306661776	0.047325103	5.169167297	9	27	44	53	0.509433962	0.204545455	2.490566038	0.721110471	0.139502251	2.114649617	8.445711074	0	2.26E-05
AT1G01305	1	426	0.420187793	0.002347418	0.004694836	0	-0.096015334	-0.53295979	-0.474939217	-0.250187614	0.174537453	0.034860066	-0.339416565	-0.817294728	0.125658751	-0.308825178	-0.110180487	-0.056641584	0.126519251	0		21	10	11	11	0.909090909	1.909090909	0.476190476					35	3.93E-05
AT1G01310	1	726	0.502754821	0.00137741	0.002754821	0.002754821	0.873082118	-0.847120004	-0.21701837	0.435048272	0.494868942	0.400883934	0.122590852	-0.876466358	0.358424954	0.310178322	0.241165897	-0.168450579	1.282439944	1		16	26	12	15	1.733333333	1.333333333	1.3					0	6.38E-05
AT1G01320	1	7410	0.446737312	0.029373489	0.004833612	0.00204499	-0.146815542	1.148197768	-0.292687207	-0.382452178	0.0967263	0.032532342	-0.49220933	0.106706217	-0.455430111	-0.333765721	-0.082685298	-0.039186084	-0.01502743	0.108012642	6.088048101	76	108	112	93	1.161290323	0.678571429	1.711375212	0.392161904	0.064415047	0.113052205	0.191738198	0	6.42E-06
AT1G01340	1	2673	0.435048156	0.014094433	0.003288701	0	0.063728886	0.899382121	-0.455784354	-0.310114662	-0.510865061	0.329492564	-0.267616879	-0.784813149	-0.325475327	-0.412092851	-0.137419849	0.01453561	-0.235971816	0	2.605651762	25	14	54	35	0.4	0.462962963	0.864	0.978781551	0.375637898	0.162909371	1.81364448	0	1.46E-05
AT1G01350	1	1032	0.43120155	0.040697674	0.004844961	0.003875969	-0.078116932	0.685619203	-0.367025182	-0.179234768	0.364004472	-0.128403271	-0.38340316	-0.22699106	-0.214949297	-0.251747862	-0.104597651	-0.061518147	0.068889021	0	4.212159767	10	22	33	12	1.833333333	0.303030303	6.05	0.364999066	0.086653661	0.088283068	0.964440149	0	1.64E-05
AT1G01355	1	687	0.502183406	0	0.001455604	0	3.052180417	0.622000451	0.270571708	-0.446411169	0.760971007	0.273491732	0.107254315	-0.899051082	-0.028240741	-0.030451823	-0.084654875	0.240198574	0.417458826	0	1.555768828	34	20	25	10	2	1.36	1.470588235	0.818550648	0.526138995	0.114879075	2.28226785	51	1.28E-05
AT1G01360	1	564	0.441489362	0.00177305	0	0	1.692478533	-0.837719959	2.425560734	2.592750722	1.291671386	-0.187069745	1.799406313	1.219758436	1.912433768	2.170272711	-0.330532232	-0.148954675	1.521279818	0	4.412331841	10	16	16	7	2.285714286	0.625	3.657142857	0.490465917	0.111157985	0.064600754	0.949557199	0	2.38E-05
AT1G01370	1	537	0.489757914	0.001862197	0.001862197	0	1.696248816	0.286160563	-0.095687357	0.016958721	0.063840159	0.071034146	-0.172067016	0.183042947	-0.27244672	-0.231939674	-0.264386658	0.001949615	-0.104933735	0	1.34655856	26	6	16	8	0.75	1.625	0.461538462	0.578413583	0.42954952	0.356633427	0.447492666	0	5.88E-06
AT1G01380	1	252	0.428571429	0	0	0.007936508	0.874271613	-0.690270137	-0.34768609	0.129006483	0.436105598	-0.250861019	0.125668773	-0.907615561	-0.009872116	0.519007387	-0.108447966	-0.075553447	0.272549653	0	0.670194948	3	10	4	5	2	0.75	2.666666667	0.471311593	0.703245517	0.037704747	0.052002218	0	4.32E-05
AT1G01390	1	1443	0.474705475	0.002772003	0.001386001	0.000693001	1.549083482	-0.527065409	0.147863459	-0.255652818	2.182358208	0.418984946	0.252579826	-0.884804796	0.029319774	0.868493555	0.038748078	0.167731235	2.015595993	0.139293139	1.740346643	44	44	40	31	1.419354839	1.1	1.290322581	0.734715438	0.422166147	0.126080842	2.172152687	2	4.25E-05
AT1G01400	1	615	0.484552846	0	0.001626016	0	1.255004904	0.662722251	-0.336690961	-0.295858361	0.391106168	0.467312729	-0.305858134	-0.787280445	-0.41513381	-0.315421371	-0.295198221	0.111998953	0.268597539	0		62	17	18	5	3.4	3.444444444	0.987096774					1	-1.36E-06
AT1G01410	1	1086	0.417127072	0.010128913	0.001841621	0	-0.12760881	-0.524624377	-0.45386142	-0.195474003	0.22043274	-0.010608483	-0.376514568	-0.929402793	-0.407462393	-0.268028541	-0.14262611	0.032010802	0.070758314	0		35	32	24	19	1.684210526	1.458333333	1.154887218					17	3.58E-05
AT1G01420	1	1446	0.477869986	0.000691563	0.004149378	0	1.983854341	-0.715037466	1.470372701	0.420870475	1.923749259	0.670623825	1.999104385	-0.862381626	1.390926493	1.90157034	0.045294298	0.0934745	2.354394758	0.06846473	3.502391763	43	43	31	23	1.869565217	1.387096774	1.347826087	0.627455569	0.179150595	0.19883146	11.47644275	1	4.84E-05
AT1G01430	1	1371	0.450765864	0.001458789	0.002188184	0	1.627654612	-0.66074595	1.846556661	2.412455576	1.537590576	-0.218299579	1.827924591	0.481102367	1.847423018	1.996237693	-0.106325206	-0.074281437	1.908637617	0.08242159	5.04373368	41	32	34	19	1.684210526	1.205882353	1.396662388	0.401629201	0.079629343	0.059435278	2.482591071	1	2.46E-05
AT1G01440	1	1995	0.455639098	0.030075188	0.000501253	0.001002506	-0.041475336	0.710499488	-0.012252013	1.208919189	1.360023239	0.054534912	0.596801576	0.036680638	0.867827704	0.906313206	-0.181428918	-0.038112068	1.176358939	0	3.876719218	57	33	50	30	1.1	1.14	0.964912281	0.303065865	0.078175862	0.113484095	1.551535675	0	-3.89E-06
AT1G01450	1	1413	0.422505308	0.008492569	0.00353857	0.001415428	-0.070265375	1.4097559	-0.416258627	-0.107892684	0.313162242	-0.050923222	-0.216235524	-0.098141147	-0.302522605	-0.084761549	-0.065246899	-0.034693184	0.133940803	0	3.13526635								0.591300345	0.188596527	1.313737076	12.20240598	21	4.33E-06
AT1G01453	1	1674	0.496415771	0	0.005973716	0.001194743	2.706598353	-0.07639262	0.239361238	-0.54306664	1.187535298	1.103156102	-0.495789946	-0.84876284	-0.380165367	0.480613596	0.028279641	0.189485844	0.92503571	0													0	2.59E-05
AT1G01460	1	1284	0.406542056	0.001557632	0.000778816	0.002336449	-0.011524679	0.082347998	-0.482686836	-0.590144569	-0.50028332	0.225084021	-0.461206199	-0.818086356	-0.476115342	-0.32391363	-0.215342252	-0.006141283	-0.400184645	0		14	28	42	15	1.866666667	0.333333333	5.6					0	3.25E-05
AT1G01470	1	456	0.484649123	0	0	0	1.24553036	-0.508016513	0.951405614	0.50241156	2.190866396	0.043456642	0.996420536	-0.885858674	1.743871592	2.811872958	-0.10753796	-0.114108891	2.191804377	0.166666667	6.317405555	9	4	13	9	0.444444444	0.692307692	0.641975309	0.675429136	0.106915589	0.226076454	0.264729947	0	4.69E-05
AT1G01471	1	216	0.453703704	0	0.00462963	0	-0.641545853	-1.080570189	-0.561140233	-0.808919383	-1.526129158	-0.370387656	-0.563690507	-0.82459443	-0.591376357	-0.769068686	0.5071864	-0.298482401	-0.863965471	1													73	9.38E-05
AT1G01480	1	1637	0.456831832	0.000750751	0.002627628	0.000750751	0.33464192	-0.586932206	-0.417774632	-0.258647308	0.447807854	0.210150911	0.147046756	-0.938002273	0.137479816	0.188316038	-0.143431168	-0.056679318	0.575754285	0.117867868		18	44	34	30	1.466666667	0.529411765	2.77037037					5	3.72E-05
AT1G01490	1	534	0.451310861	0	0.011235955	0	0.197421117	-0.497771416	0.726234914	1.516633598	1.432134312	-0.246202537	0.25572785	-0.221821701	1.800297386	2.3325255	0.717140654	-0.124857417	1.700468892	0	5.937793957	3	11	16	5	2.2	0.1875	11.73333333	0.516461774	0.086978729	0.079413108	2.096610993	0	4.75E-05
AT1G01500	1	984	0.505081301	0.00101626	0.00304878	0.00203252	1.759271624	-0.613656699	3.508045486	1.27955993	2.867528993	0.067834809	1.891238156	0.534037276	1.520313848	1.787344641	-0.06403672	-0.047100981	2.95751335	0	3.752957178								0.507921787	0.135339084	1.608169838	0.077014248	0	2.97E-05
AT1G01510	1	1911	0.478806907	0.010465725	0.004709576	0.001046572	0.507218985	0.547330962	1.428777047	0.243077166	1.386903815	-0.080672246	0.829224771	0.8233846	0.501453302	0.327031311	-0.216146877	-0.038982299	1.52679796	0	3.536079323	13	25	43	31	0.806451613	0.302325581	2.667493797	0.237966471	0.0672967	0.026104985	0.718462259	0	8.15E-06
AT1G01520	1	864	0.409722222	0.003472222	0.002314815	0.001157407	1.867943716	-0.028042838	0.274035838	0.440922367	-0.120047021	-0.158752104	-0.211664754	0.211102823	-0.197363075	-0.148042044	-0.248191243	-0.0010896	0.036376426	0	2.155875707								1.255176052	0.582211696	0.559997892	0.665828988	1	2.92E-05
AT1G01530	1	744	0.404569892	0.032258065	0.052419355	0.016129032	-0.337459728	-0.792320171	-0.503609425	-0.259876109	0.326490913	0.147392352	-0.463025331	-0.780252825	-0.33186439	-0.356739111	0.285887151	-0.020566137	0.041034779	0		62	55	28	26	2.115384615	2.214285714	0.955334988					0	6.24E-05
AT1G01540	1	1618	0.471705426	0.017054264	0.001162791	0	0.026580613	-0.2310566	1.792043119	1.7319727	2.185013718	-0.160429576	0.822597616	0.556678597	2.154586961	2.011735505	-0.210350412	-0.114855685	2.640225862	0.025581395	6.058744218	29	16	56	22	0.727272727	0.517857143	1.404388715	0.325164315	0.053668599	0.083108056	0.213837058	0	2.02E-05
AT1G01550	1	1050	0.443809524	0.018095238	0.001904762	0.001904762	0.075954227	-0.042248992	0.558278914	0.760881162	1.369184977	-0.246712077	-0.196112384	-0.017595176	2.215162609	1.703712544	-0.110967966	-0.104658241	2.036148925	0.254285714	7.637155974	11	22	23	31	0.709677419	0.47826087	1.483870968	0.344599507	0.045121444	0.196453778	1.502981926	0	4.45E-05
AT1G01560	1	1506	0.427760578	0.002063983	0.002063983	0.001547988	0.800099274	0.409471794	-0.122958489	-0.2431747	-0.102801459	-0.130152949	-0.347465959	-0.716056341	0.202746575	0.022651858	-0.131626318	-0.077763143	0.037027596	0	3.022060089	30	13	28	18	0.722222222	1.071428571	0.674074074	1.19567056	0.395647513	0.278136164	7.177604389	0	3.11E-05
AT1G01570	1	1437	0.476687543	0.000695894	0.003479471	0	1.611587704	-0.982980815	0.288019226	-0.147858706	0.472978665	0.49571297	0.65749329	-0.678778683	0.960845157	0.256009612	0.119483165	-0.15402806	0.817257979	0.414057063	0.686950662	22	50	48	22	2.272727273	0.458333333	4.958677686	0.375589579	0.546748988	0.020863921	0.403145266	7	6.66E-05
AT1G01580	1	2178	0.443067034	0.002295684	0.00137741	0.000459137	0.278547024	-0.40842193	-0.414743532	-0.47205023	-0.10241914	-0.09477633	-0.309483621	-0.893330848	-0.248417127	-0.313858165	-0.184776669	-0.007101799	-0.102899508	0	1.020068186	25	41	51	33	1.242424242	0.490196078	2.534545455	0.587160177	0.575608754	0.045300957	0.735111692	0	3.78E-05
AT1G01590	1	2115	0.437352246	0.000472813	0.001891253	0.000472813	0.44562328	-0.418510903	-0.450743104	-0.034611798	-0.081603381	0.471158649	-0.378848906	-0.88465219	-0.411438445	-0.446974364	-0.075936087	-0.019461103	-0.120038705	0		52	90	50	38	2.368421053	1.04	2.277327935					75	2.61E-05
AT1G01600	1	1665	0.502702703	0.000600601	0.001801802	0	2.2605649	-0.763181172	0.242107345	0.2743033	1.057278591	1.230327451	0.825813279	-0.864630474	0.515352069	0.239990885	0.035208839	0.068054464	1.490472652	0.234834835		10	31	40	35	0.885714286	0.25	3.542857143					0	3.08E-05
AT1G01610	1	1512	0.493386243	0.002645503	0.001984127	0.001322751	1.488260488	0.038748554	0.199531678	0.397667711	0.788526575	2.038482113	-0.119907554	-0.776394134	-0.009888204	0.267074335	0.052347065	0.124982478	0.988680061	0	4.941187026	9	14	27	37	0.378378378	0.333333333	1.135135135	0.456541224	0.09239505	0.418976407	2.362239255	0	3.87E-06
AT1G01620	1	973	0.522576361	0.001328021	0.002656042	0	1.960163213	-0.926871046	3.909786238	2.704030149	2.393612869	1.24672491	1.047728877	-0.11528781	0.714694917	2.908689889	-0.156609169	-0.03061271	2.97810071	0.236387782	8.162432336	2	11	18	20	0.55	0.111111111	4.95	0.726128601	0.088959831	0.13328943	5.776832246	0	2.01E-05
AT1G01630	1	768	0.462239583	0	0.001302083	0.001302083	1.756023953	-0.491038124	0.582773294	0.743323268	0.863054069	-0.173033334	0.706071784	-0.480126466	0.537540248	1.004270628	-0.130423804	-0.017082626	0.990554808	0	5.744560741	12	18	16	14	1.285714286	0.75	1.714285714	0.376405119	0.065523743	0.25686169	6.952079411	0	2.52E-05
AT1G01640	1	624	0.46474359	0.001602564	0.003205128	0	0.086738804	0.085749824	-0.425935381	-0.357215578	-0.096479841	0.205234334	-0.41384377	-0.74766141	-0.346683631	-0.329116401	-0.265655685	0.0052321	-0.048961575	0	1.861238781	28	10	21	9	1.111111111	1.333333333	0.833333333	0.856778569	0.460327056	0.382414916	0.308392069	4	1.87E-05
AT1G01650	1	1732	0.455319149	0.029078014	0.004964539	0.00035461	-0.267654762	1.087361378	-0.223023221	-0.222201065	0.37445548	-0.229686435	-0.437943894	0.847238767	-0.230903118	-0.120532031	-0.133765953	-0.074593569	0.009844028	0	5.085237422	8	13	34	20	0.65	0.235294118	2.7625	0.416424996	0.081888998	0.060942843	0.853038389	0	-1.01E-07
AT1G01660	1	1707	0.454598711	0.018160516	0.002929115	0.000585823	0.551890605	1.069423916	-0.405067139	-0.329647895	-0.476315032	0.303196944	-0.335196923	-0.777578332	-0.391951011	-0.239096106	-0.073715725	0.044263451	-0.28242335	0	0.887445465	17	33	32	28	1.178571429	0.53125	2.218487395	0.532016311	0.599491836	0.006790605	0.767098095	0	1.35E-05
AT1G01670	1	1098	0.43715847	0.030054645	0.00273224	0.001821494	0.015729659	1.142789253	-0.464639437	-0.396843785	-0.671147386	-0.11588066	-0.474234214	-0.44726252	-0.514112806	-0.50166715	-0.286346041	0.043170062	-0.491722319	0	2.486505137								0.653653324	0.262880343	0.050449729	7.26536962	1	9.66E-06
AT1G01680	1	927	0.412081985	0.003236246	0.001078749	0	0.054569887	-0.075911778	-0.421305661	-0.305383959	-0.384114523	-0.141401776	-0.292813714	-0.875247034	-0.320789251	-0.183656405	-0.283153124	-0.050502798	-0.350958858	0	2.257387047	20	20	12	14	1.428571429	1.666666667	0.857142857	1.454254255	0.644220164	0.166159855	1.317746957	0	3.52E-05
AT1G01690	1	1350	0.439259259	0.008148148	0.01037037	0.002962963	0.832476425	0.854964749	0.007512504	-0.01900158	-0.444726866	0.306961639	-0.196482237	0.931147907	-0.286293578	-0.322126593	-0.224537803	0.025188748	-0.271516704	0	1.949784911	27	35	30	29	1.206896552	0.9	1.340996169	0.61693285	0.316410721	0.000246992	5.440359231	0	8.21E-06
AT1G01695	1	1302	0.393241167	0.003072197	0.005376344	0.000768049	0.206961209	0.399098748	-0.467968385	-0.452209776	-0.520810581	0.012303355	-0.362999686	-0.695679108	-0.458006461	-0.379188641	-0.214671892	0.01625387	-0.420862071	0													1	3.07E-05
AT1G01700	1	1458	0.421124829	0.000685871	0.005486968	0.000685871	0.640187853	0.273497564	-0.363586943	-0.145697141	-0.17211122	-0.026972079	-0.269805063	-0.525007943	-0.363107261	-0.338954496	-0.108370849	-0.001842752	-0.147578517	0	0.997123519								0.521355359	0.522859354	0.080186243	0.172104963	5	2.86E-05
AT1G01710	1	1284	0.451713396	0.018691589	0.004672897	0.001557632	0.283410095	0.422140688	0.136007377	0.085962899	0.555765466	-0.276296846	-0.009440374	0.901468504	0.085978489	0.00279956	-0.089237561	-0.103941557	0.200026111	0	5.350212006	13	19	22	22	0.863636364	0.590909091	1.461538462	0.234295101	0.043791741	0.024927216	0.176923295	0	9.40E-06
AT1G01720	1	870	0.508045977	0	0.003448276	0.001149425	1.875700884	-1.037295938	4.014586271	0.955653513	2.887944262	0.061295299	1.151342725	0.075516207	1.869221885	3.029878934	0.075442935	-0.101551647	3.202206055	0.455172414	4.284621874	6	13	21	22	0.590909091	0.285714286	2.068181818	0.566170806	0.132140203	0.137807315	1.661458963	0	7.79E-05
AT1G01725	1	189	0.465608466	0	0	0	0.515421898	-0.945658047	1.026609024	3.333216009	1.006461666	-0.162080667	1.648389314	-0.76237992	0.504016587	1.538687265	0.444887882	-0.165416514	0.766305721	1	4.94792845								0.602666996	0.121801882	7.760350144	85.27782538	1	3.90E-05
AT1G01730	1	675	0.494814815	0.001481481	0.001481481	0	1.104857778	-0.498401212	1.443769103	1.484109021	1.954690317	-0.049989244	1.686032986	-0.156105176	1.58137936	1.805200545	-0.116268992	-0.04004596	2.42173355	0	4.229184195	16	22	11	8	2.75	1.454545455	1.890625	0.638567711	0.150990754	0.020395378	1.941645527	0	1.89E-05
AT1G01740	1	1452	0.428374656	0.007575758	0.003443526	0.000688705	0.182125698	0.85617946	-0.306859187	-0.005392607	-0.074980404	-0.186854057	-0.175591761	0.062685126	-0.320018201	-0.356401457	-0.192204314	-0.002762052	-0.014583801	0	2.52087098								0.469772525	0.18635326	0.09631813	2.156440461	2	9.27E-06
AT1G01750	1	423	0.437352246	0.021276596	0.004728132	0	-0.248524107	0.27534474	-0.448917504	-0.095689759	0.122834484	-0.032480686	-0.384636207	-0.533901414	-0.344061981	-0.221252437	-0.000820601	0.015304335	-0.025755854	0	0.873632851	3	3	4	9	0.333333333	0.75	0.444444444	0.639966082	0.732534361	0.009601975	0.457536923	0	2.57E-05
AT1G01760	1	1263	0.437054632	0.017418844	0.003958828	0.000791766	0.832487597	0.697358874	0.312997862	0.586956716	0.213141774	0.321622286	0.939953795	0.168571381	0.286357604	-0.051194256	-0.200398035	-0.011413933	0.316681787	0	1.774356326	43	41	25	21	1.952380952	1.72	1.135105205	0.547679418	0.308663717	0.006302124	2.691390292	0	6.79E-06
AT1G01770	1	1899	0.45444971	0.016850974	0.002632965	0.000526593	0.397471243	1.017049491	0.421658268	-0.004078718	0.356881522	-0.023580451	0.063162024	0.705838318	-0.136260312	-0.028379011	-0.144519924	-0.00962107	0.125785858	0	3.747589917	26	52	36	45	1.155555556	0.722222222	1.6	0.59580018	0.158982224	0.202047625	3.020529785	0	2.17E-06
AT1G01780	1	618	0.475728155	0	0.004854369	0.001618123	0.124926931	0.155391152	-0.352052844	0.236235254	0.92467188	0.178036836	-0.146231041	-0.429473881	-0.305970544	0.257801171	-0.004897586	-0.024654409	0.662490939	0	3.978369664	7	6	12	10	0.6	0.583333333	1.028571429	0.535089769	0.134499761	0.05014536	1.325512038	0	6.84E-06
AT1G01790	1	3582	0.442490229	0.017867113	0.003629257	0.001675042	0.412259247	0.993668024	-0.120024474	-0.379739661	-0.127846327	-0.168031154	-0.39802747	1.114412846	-0.394594786	-0.430727209	-0.155091184	-0.002674571	-0.211931035	0	5.713992377	56	67	81	46	1.456521739	0.691358025	2.106754658	0.40588686	0.071033847	0.189989527	0.339579769	0	2.26E-06
AT1G01800	1	1050	0.443447038	0.001196888	0.000598444	0	0.571841459	-0.196443688	0.868235911	1.186086885	1.098403436	-0.242127185	0.700150472	0.474556353	1.493977446	1.033386723	-0.122497511	-0.09624071	1.588439808	0.007779773	6.414498977	13	19	21	16	1.1875	0.619047619	1.918269231	0.280858522	0.043784951	0.04201006	0.614128373	0	2.07E-05
AT1G01810	1	483	0.449275362	0	0.002070393	0	2.176708819	-0.783003017	0.668084312	0.487958326	0.613363507	0.647096118	0.568620312	-0.657493671	0.913018649	0.428502442	0.074257606	-0.03099513	0.885107809	0		22	23	20	5	4.6	1.1	4.181818182					0	4.21E-05
AT1G01820	1	708	0.453389831	0.008474576	0.001412429	0.002824859	0.047400068	0.609605738	0.028712325	0.207779059	1.236474342	-0.258520043	-0.053282714	0.635995633	0.3543318	0.407795212	-0.085720495	-0.061940964	0.413892612	0	5.963453129	6	10	17	11	0.909090909	0.352941176	2.575757576	0.65894573	0.110497344	1.006838818	1.858314336	1	1.65E-06
AT1G01830	1	1725	0.48173913	0	0.00173913	0.00057971	2.101364547	-0.238857236	1.415147925	1.126799538	1.138448319	0.166235388	1.24584777	0.093092097	1.182159875	1.289821407	-0.138719034	0.014445346	1.621345238	0.011014493	3.928884465								0.531134553	0.135187114	0.058580109	1.257768992	3	2.07E-05
AT1G01840	1	459	0.509803922	0	0	0	1.803239193	-0.643836226	1.699524401	1.868451438	3.08586851	0.808010306	2.438952744	0.105330826	1.398618888	1.026168975	0.2143962	-0.005554789	2.859930707	0	1.190715794	7	13	11	4	3.25	0.636363636	5.107142857	0.598932143	0.503001763	0.089493479	0.116463559	2	6.38E-06
AT1G01860	1	1032	0.447674419	0.001937984	0.014534884	0.005813953	0.669932752	-0.010646477	1.116587926	0.696420675	1.044345979	-0.048956331	1.370852873	0.719801456	0.81088973	0.647527362	-0.089979906	-0.073340943	1.177764663	0	4.25602631	13	19	21	22	0.863636364	0.619047619	1.395104895	0.301992213	0.070956378	0.196503066	5.147454566	0	2.03E-05
AT1G01880	1	1974	0.429246594	0.009452321	0.002224076	0.000556019	1.27009258	0.61698777	-0.075262156	-0.049307404	-0.007710015	0.198917584	-0.091810794	0.187156875	-0.340165545	-0.313168672	-0.100593038	0.034338807	-0.064180757	0		36	44	43	24	1.833333333	0.837209302	2.189814815					0	1.33E-05
AT1G01900	1	2325	0.502795699	0	0.001290323	0	2.431691247	-0.081487013	-0.005836099	-0.240552237	0.900902225	1.634154629	-0.032646041	-0.8050155	-0.27177243	-0.213213323	-0.053064757	0.249403715	0.930728055	0.00344086	1.199407518	29	65	79	61	1.06557377	0.367088608	2.902769927	0.493856736	0.411750575	0.024589515	1.76887768	2	1.29E-05
AT1G01910	1	1261	0.455651815	0.031559406	0.000825083	0.005156766	-0.027727198	0.82625691	0.584192693	0.115496663	0.609437117	-0.161618242	0.12889422	0.635742676	0.059737769	-0.010618713	-0.042990373	-0.020325301	0.341667359	0	5.114021492	3	13	27	9	1.444444444	0.111111111	13	0.284317966	0.055595771	0.175050192	0.751990451	0	3.70E-06
AT1G01920	1	2027	0.452274755	0.008028546	0.003270889	0.000594707	0.301545954	0.508326291	-0.031797015	0.259822184	-0.100036869	-0.096317886	0.071444079	0.457868183	0.200064009	-0.295261922	-0.058881419	-0.023469991	-0.088868208	0	3.406727463	52	45	32	20	2.25	1.625	1.384615385	0.417890721	0.12266632	0.133924342	1.850144052	40	7.51E-06
AT1G01930	1	1743	0.452667814	0.018359151	0.00172117	0	0.781809065	0.387030097	0.663403713	0.227745585	0.827263293	-0.170205643	0.356125196	0.674031577	0.287274463	0.203290143	-0.135622219	0.013166502	0.465477936	0	3.232335562	35	41	40	19	2.157894737	0.875	2.466165414	0.263033114	0.081375559	0.012754578	1.57496516	0	1.42E-05
AT1G01940	1	483	0.463768116	0.004140787	0.002070393	0.002070393	0.636035981	0.736432875	0.081334498	0.467813713	0.181905061	-0.092362751	0.168330333	0.27218082	0.053906365	-0.27098007	-0.03016684	-0.022087584	0.175849275	0	3.790925075	2	4	14	5	0.8	0.142857143	5.6	0.443670795	0.117034968	0.525992316	0.78888643	0	-2.52E-06
AT1G01950	1	2962	0.450477253	0.021569357	0.01227222	0.002975084	-0.155406096	0.877089261	-0.104398866	-0.193532014	0.033333781	-0.068594711	-0.230760309	0.730678552	-0.174413137	-0.209560672	-0.109428084	-0.053820405	-0.035131605	0	3.503954698	12	36	46	31	1.161290323	0.260869565	4.451612903	0.429580705	0.122598818	0.102093082	0.950682178	14	8.83E-06
AT1G01960	1	5253	0.450028555	0.025128498	0.002094042	0.000951837	0.457665381	1.042398951	0.426763343	-0.440288288	0.639019737	0.020827174	-0.318120215	0.897360144	-0.240880556	-0.229536144	-0.004309351	0.026434812	0.280597501	0	4.232680659	32	65	92	54	1.203703704	0.347826087	3.460648148	0.27564931	0.065124051	0.269685054	1.17864336	0	9.00E-06
AT1G01970	1	1230	0.43495935	0.024390244	0.008943089	0	0.547247651	0.616062402	0.213693091	0.0548829	0.361966607	0.093529324	0.040899895	0.436493797	0.005042299	-0.14466107	-0.176954285	0.029459702	0.469138844	0	4.25996202	21	19	38	10	1.9	0.552631579	3.438095238	0.285277706	0.066967195	0.052053883	0.268165606	0	1.46E-05
AT1G01980	1	1626	0.509225092	0.001230012	0.002460025	0.001845018	1.832008642	0.258420198	-0.265164702	-0.550783835	0.172683557	4.092194899	-0.492510508	-0.878306005	-0.540829026	-0.580425164	-0.117766819	0.111125441	0.168752489	0		18	66	44	27	2.444444444	0.409090909	5.975308642					19	-6.57E-06
AT1G01990	1	738	0.5	0	0.001355014	0	2.775030181	-0.740857767	3.53265615	0.380514105	2.89272013	0.123226397	2.289562297	0.910111688	1.978351658	1.39015954	0.162892638	0.01507497	2.311475157	0	4.387745816	29	18	29	17	1.058823529	1	1.058823529	0.425736179	0.097028451	0.042960147	1.569209265	2	4.34E-05
AT1G02000	1	1305	0.53256705	0.002298851	0.004597701	0.002298851	2.294297608	-0.336635577	2.56260648	0.930603299	3.716421443	0.652388986	1.940546538	0.339084557	1.196629121	1.655264202	0.002531512	0.010763962	3.190831952	0	3.312342012	9	28	42	28	1	0.214285714	4.666666667	0.364705655	0.110105072	0.047671588	0.346440317	0	1.33E-05
AT1G02010	1	2295	0.446441948	0.02721598	0.006991261	0.000998752	-0.124812153	0.99108283	-0.214714784	-0.001135963	0.116094865	-0.146314956	-0.15353196	0.200650411	-0.263080378	-0.165927102	-0.150407887	-0.023302285	-0.106447861	0	2.790682182	4	34	24	21	1.619047619	0.166666667	9.714285714	0.492543283	0.176495656	0.053811375	4.455558693	1	5.61E-06
AT1G02020	1	3561	0.49985959	0.0028082	0.00084246	0.00168492	1.581051362	-0.110674057	1.889388492	0.76469666	1.486734121	0.699331749	1.720556355	0.414042388	1.186689825	0.531042887	0.001271306	0.031942176	1.570540453	0	2.768923233	55	48	47	32	1.5	1.170212766	1.281818182	0.592546128	0.213998756	5.78E-05	1.272597739	211	1.21E-05
AT1G02030	1	804	0.475124378	0.001243781	0.007462687	0.002487562	2.668058911	0.124169914	-0.153804616	-0.287366805	0.120544306	1.47605329	0.147898895	-0.833973389	-0.324076572	-0.175165289	0.060070513	0.089385089	0.281390786	0													10	1.82E-05
AT1G02040	1	975	0.471794872	0	0.005128205	0	2.470435195	-0.054798597	-0.06365355	-0.504484034	-0.125897002	1.050586639	-0.41218441	-0.819823659	-0.460295629	-0.534855001	-0.010966889	0.115419793	0.029535784	0		7	20	20	12	1.666666667	0.35	4.761904762					7	2.44E-05
AT1G02050	1	1188	0.505892256	0.047979798	0.003367003	0	0.11837405	1.296654029	-0.392380644	-0.277477967	0.310549878	3.450446844	-0.454265078	-0.612858337	-0.418759931	-0.525719899	0.015593032	0.08825766	0.206518715	0	1.770044351	7	25	19	17	1.470588235	0.368421053	3.991596639	0.744728457	0.420739998	0.001662736	36.6242055	0	-1.69E-05
AT1G02060	1	2133	0.440225035	0.00281294	0.001875293	0	1.054107921	0.45583616	0.723142317	1.007736024	0.654074418	0.247745994	1.428436615	0.900116221	0.861973278	0.206744389	-0.108837639	-0.004521574	1.037146929	0	1.371031076	57	60	56	36	1.666666667	1.017857143	1.637426901	0.421734918	0.307604201	0.226202113	0.154248292	0	7.14E-06
AT1G02065	1	1743	0.553069421	0.004016064	0.004016064	0.001147447	2.26335203	0.185876142	-0.011342236	0.139077932	0.261975875	0.94459407	-0.278719438	-0.912755786	-0.12798741	-0.398845382	0.068898663	0.101055659	0.418448839	0		26	27	38	17	1.588235294	0.684210526	2.321266968					0	-5.42E-06
AT1G02070	1	396	0.517676768	0	0.002525253	0	0.505950249	-0.460309431	-0.329551293	-0.038831614	0.64958129	1.191568355	-0.471051666	-0.883646542	-0.483965147	-0.27926562	-0.160498356	0.102622281	0.40299155	0		18	11	15	3	3.666666667	1.2	3.055555556					1	2.54E-06
AT1G02074	1	147	0.489795918	0	0	0	-0.455967401	-0.777392405	-0.428885124	0.549147478	0.885276145	-0.104616664	-0.366139685	-0.888419121	-0.412493012	-0.208198156	0.017349396	0.126813533	0.596703037	0		22	10	6	4	2.5	3.666666667	0.681818182					1	9.29E-06
AT1G02080	1	7503	0.42986833	0.022453222	0.003534304	0.001593902	-0.192979692	1.22440239	-0.185477139	-0.657438165	0.03980541	-0.164174998	-0.548262338	1.313249856	-0.527596147	-0.43493722	-0.15336757	-0.042913323	-0.335713638	0.004920305	4.660185225	97	106	157	118	0.898305085	0.617834395	1.453957714	0.274767639	0.058960669	0.820893565	10.072837	0	4.69E-06
AT1G02090	1	976	0.469425287	0.010114943	0.003678161	0.00137931	1.034698763	0.343859489	1.531884907	0.149408374	0.496552196	-0.066503434	0.207042801	1.611043153	0.212372318	0.122921189	-0.036059848	-0.044449385	0.47390141	0	4.609845465	12	21	16	12	1.75	0.75	2.333333333	0.244366021	0.053009591	0.023962059	0.024041672	0	1.43E-05
AT1G02100	1	1087	0.427543679	0.019184652	0.004110997	0.002055498	0.075958737	0.24465687	0.828352182	0.13108137	0.755638828	-0.266868275	0.381210069	0.887894144	0.73433342	0.400496726	-0.093688888	-0.145239905	0.44501471	0	5.347461605								0.366043597	0.068451842	0.097704435	0.534100211	0	2.56E-05
AT1G02110	1	2112	0.539772727	0.019412879	0.00094697	0.001893939	1.092753962	0.386294011	1.185103989	1.330459355	2.022347433	1.866251439	0.971991833	-0.466196485	0.626241618	0.285528903	0.339490752	0.02075019	2.019708251	0	3.336621687	26	42	37	33	1.272727273	0.702702703	1.811188811	0.408245733	0.122353018	0.378075294	8.098008774	0	-1.61E-05
AT1G02120	1	1797	0.449081803	0.006121313	0.002782415	0.002782415	0.145211596	0.523553255	0.450668232	0.195527265	0.286566382	-0.083378602	0.13171585	0.638772739	0.347139571	0.036301893	-0.022776505	-0.07353825	0.417998862	0.001112966	5.931553687	28	35	32	28	1.25	0.875	1.428571429	0.345318338	0.058217182	0.036883523	0.6097974	0	9.57E-06
AT1G02130	1	612	0.424836601	0	0.011437908	0.001633987	0.477561801	0.047447344	0.508371359	0.624831391	0.295791979	-0.219935632	0.259045099	0.591519536	0.353968316	0.309608392	-0.192964834	-0.103348109	0.211059374	0	5.440575171	3	13	16	8	1.625	0.1875	8.666666667	0.223432989	0.041067899	0.002069208	0.488060826	0	1.94E-05
AT1G02140	1	453	0.461368653	0.002207506	0.002207506	0	0.52378901	-0.629281192	2.203446885	1.000368086	1.778917707	-0.324039072	0.976460096	0.73728571	1.459363743	1.273196863	0.057049201	-0.187541132	1.562394248	0	6.908808151	3	1	8	11	0.090909091	0.375	0.242424242	0.214008684	0.030976209	0.013025106	0.120626747	0	3.26E-05
AT1G02145	1	1624	0.413715571	0.015364437	0.002248454	0.001124227	-0.078892117	0.645690145	-0.006343024	-0.226736374	0.036861323	-0.190863336	0.105164778	0.698370894	-0.237230199	-0.184351238	-0.197893181	-0.064126173	-0.196018114	0	4.313053708	15	28	22	23	1.217391304	0.681818182	1.785507246	0.254691241	0.059051257	0.133008259	1.024891337	0	1.52E-05
AT1G02150	1	1575	0.492063492	0.003809524	0.008888889	0.001904762	1.681358111	-0.173212807	1.745167529	0.531016597	1.955577319	0.089803851	0.817317027	0.44461788	0.8566284	0.517993453	-0.056704339	0.014112319	1.901574675	0	5.900665862	21	17	18	21	0.80952381	1.166666667	0.693877551	0.268117992	0.045438599	0.058026651	0.844055072	1	1.70E-05
AT1G02160	1	401	0.453252033	0	0.00203252	0	0.532900994	-0.795648947	1.129784954	1.982291048	0.546877687	0.095776988	2.400660657	0.052209084	1.989004191	0.744168706	-0.200700982	-0.136282307	1.339998282	0	5.857271116	2	2	3	3	0.666666667	0.666666667	1	0.470273075	0.080288767	0.615179537	2.876142241	177	1.34E-05
AT1G02170	1	1104	0.519927536	0	0.001811594	0.001811594	1.035408641	0.143012449	1.778498937	0.50859932	3.045220858	-0.089598042	1.540064063	0.411050993	1.1347039	1.339733477	0.071279374	-0.097216785	2.449244688	0	5.269617572	1	8	21	19	0.421052632	0.047619048	8.842105263	0.525097656	0.099646255	0.088536768	0.881557379	0	7.31E-06
AT1G02180	1	681	0.46989721	0	0.002936858	0	0.362713131	-0.290828326	-0.015982927	0.887070614	1.714030254	0.527849314	-0.016251001	-0.027511792	0.015139513	0.068824035	-0.162740566	-0.045864554	1.334849432	0	2.613496084	13	30	14	13	2.307692308	0.928571429	2.485207101	0.597135289	0.228481417	0.01116473	9.892132692	1	3.52E-06
AT1G02190	1	1980	0.5157082	0.002129925	0.003194888	0	0.250861211	0.036143366	-0.281675785	-0.182211547	0.328676625	1.018751255	-0.364676644	-0.864598261	-0.482129302	-0.404757573	0.335804492	0.084160458	0.196700711	0		47	33	36	38	0.868421053	1.305555556	0.665173572					0	5.51E-06
AT1G02205	1	2312	0.479930192	0.002326934	0.002908668	0	0.52987455	0.347831906	-0.269779031	0.080740427	0.604800493	0.06599299	-0.254949019	-0.863554681	-0.416201291	0.053538959	-0.068124867	0.099514408	0.462171305	0	5.323082671	34	14	42	12	1.166666667	0.80952381	1.441176471	1.178780191	0.221446907	1.328475372	43.76312904	27	3.56E-06
AT1G02210	1	264	0.34469697	0	0	0	-0.771834358	-1.191536991	-0.533312661	-0.662017727	-0.284271424	0.089406253	-0.508326676	-0.835330663	-0.530781449	-0.540116926	-0.071151525	-0.11631823	-0.54863915	0													53	6.72E-05
AT1G02220	1	1185	0.419409283	0.004219409	0.004219409	0	2.600962529	-0.386708925	0.167086566	-0.471063639	0.304861834	-0.044217368	0.507044915	-0.812455665	0.525063814	0.045169597	-0.066119303	0.014735903	0.201902017	0	1.723058008	58	65	28	26	2.5	2.071428571	1.206896552	0.937897738	0.544321627	0.009871969	2.912453719	1	5.51E-05
AT1G02230	1	1080	0.413888889	0	0.000925926	0.001851852	3.278338364	-0.278314216	-0.037375442	-0.364448279	-0.073531699	0.18276586	0.11072498	-0.84606793	0.070644076	-0.07937376	-0.103976981	0.000171353	-0.056326513	0	1.684120349	55	59	24	29	2.034482759	2.291666667	0.887774295	1.027262938	0.609970029	0.239901794	0.851143302	7	5.01E-05
AT1G02250	1	1089	0.419651056	0.000918274	0.005509642	0.000918274	0.441997071	0.247865862	-0.459466145	-0.505170519	-0.311602523	0.235678005	-0.223206059	-0.812121604	-0.467909041	-0.407930638	-0.193366328	0.031162592	-0.267758619	0													14	2.62E-05
AT1G02260	1	1509	0.45526839	0.030483764	0.001325381	0.001325381	0.907871568	0.686824849	-0.189739103	-0.07152428	0.172658327	0.489611757	0.118726854	-0.311864279	-0.100957509	-0.250820103	0.116050509	-0.007494618	0.160517949	0	3.310983499	22	27	57	50	0.54	0.385964912	1.399090909	0.61268707	0.185046851	0.081824863	1.301389201	0	1.31E-05
AT1G02270	1	1455	0.415120275	0.004810997	0.002061856	0.00137457	0.061248657	0.066461339	0.555628785	0.128260227	0.615688667	-0.295264384	0.088474627	0.372456817	0.619208581	0.442631688	-0.071165471	-0.149927562	0.322943082	0	4.655154906	20	30	28	37	0.810810811	0.714285714	1.135135135	0.424300387	0.091146352	0.032463013	0.66478919	0	3.25E-05
AT1G02280	1	894	0.427293065	0.024608501	0.002237136	0.002237136	0.243055047	0.322109531	0.502324723	0.132198797	0.551078157	-0.089560207	0.139380622	0.640827053	0.34636873	0.183982064	-0.102587729	-0.076225739	0.292379816	0	6.052039872	4	5	20	17	0.294117647	0.2	1.470588235	0.355065981	0.058668811	0.10351115	0.605611422	0	1.92E-05
AT1G02290	1	1332	0.422672673	0.005255255	0.002252252	0.003753754	-0.03384076	0.922530307	-0.378314666	0.089747819	0.006039128	-0.098473443	-0.223403819	0.364701551	-0.328856759	-0.332624636	-0.178610776	-0.05556161	0.044267061	0	2.510250429	53	39	27	19	2.052631579	1.962962963	1.045680238	0.347431488	0.13840511	0.210723615	0.605036886	1	5.34E-06
AT1G02300	1	1140	0.422807018	0.001754386	0.001754386	0	0.367030631	0.49630093	-0.000734217	0.475525503	-0.053439334	-0.289262746	-0.104941446	0.32546351	-0.074046785	0.121214074	-0.169627961	-0.099990209	0.070263858	0.05877193	6.139759807	24	34	26	24	1.416666667	0.923076923	1.534722222	1.183737917	0.192798734	2.837015302	11.9123198	962	1.14E-05
AT1G02305	1	1089	0.426997245	0.016528926	0.002754821	0.001836547	-0.08282152	0.5652385	0.050778693	0.196235334	0.497826053	-0.238034907	-0.184144595	0.520500483	0.06916167	0.414770468	-0.200061793	-0.106965273	0.300672022	0	6.791791366	6	17	14	32	0.53125	0.428571429	1.239583333	0.459032946	0.067586432	0.083768381	1.662223612	0	1.09E-05
AT1G02310	1	1236	0.444174757	0.002427184	0.004045307	0	-0.188815172	-0.652357977	-0.414970107	0.248563376	0.474913585	0.271170412	-0.307014915	-0.822388063	-0.197878591	0.025125631	-0.008559826	-0.074376938	0.452096641	0.089805825		17	45	28	40	1.125	0.607142857	1.852941176					0	3.24E-05
AT1G02320	1	147	0.367346939	0	0	0	-0.454203851	-0.585049696	-0.487962785	-0.35822308	-0.370201641	-0.370387656	-0.63692435	-0.244252112	-0.601458703	-0.474213411	-0.252412928	-0.252108468	-0.095913737	0.482993197													20	6.67E-05
AT1G02330	1	840	0.436904762	0.013095238	0.002380952	0	0.450103847	-0.260063374	1.083835035	1.240098739	1.202675094	-0.338853717	1.093703858	0.993763263	1.727541898	1.389522169	-0.165674631	-0.131420462	1.062176291	0	4.365789851	3	17	16	31	0.548387097	0.1875	2.924731183	0.42812237	0.098062982	0.043831063	0.665993008	0	2.58E-05
AT1G02335	1	660	0.459090909	0	0.001515152	0	1.196340993	-0.661769974	-0.161794506	0.128513269	1.091349079	0.520196385	0.005084134	-0.746012324	-0.431888952	0.686976925	-0.108056439	0.010873791	0.819466082	0	3.70307376	6	18	26	11	1.636363636	0.230769231	7.090909091	0.616030262	0.166356465	33.6287743	1110.231523	3	2.83E-05
AT1G02340	1	879	0.409556314	0	0.003412969	0	0.569849065	-0.577775013	1.072416153	0.619287176	0.636660927	0.158549075	0.103317801	-0.559968643	-0.405669664	2.873211816	-0.0958613	-0.022983665	0.49747497	0	4.105330672	67	34	48	9	3.777777778	1.395833333	2.706467662	1.135942993	0.276699512	0.882839173	28.10546519	0	5.52E-05
AT1G02350	1	423	0.439716312	0.002364066	0	0	2.186389076	-0.760362542	1.117595307	2.322201146	0.461059925	-0.115566121	1.852289334	-0.039440449	0.895569851	1.02874341	-0.032909719	-0.106565387	0.69893124	0.092198582	4.517803946								0.78893321	0.174627589	1.76562557	9.172982965	7	2.00E-05
AT1G02360	1	819	0.472527473	0.001221001	0.003663004	0.002442002	0.674172305	-0.684508371	-0.136462523	-0.284871648	0.714328656	0.538987279	0.406392848	-0.923835128	0.202039763	0.32001375	-0.11186972	-0.030857318	0.783017462	0.197802198	3.504804801	14	28	23	21	1.333333333	0.608695652	2.19047619	1.367068849	0.390055631	0.728765779	15.39543314	6	3.98E-05
AT1G02370	1	1614	0.439281289	0	0.001858736	0.000619579	1.289978063	0.159154663	0.747080126	0.888405385	0.456519695	0.296010636	1.89351469	0.048245882	1.030592896	0.418691434	-0.1240368	-0.013486149	0.841577048	0	1.750968189	34	54	38	38	1.421052632	0.894736842	1.588235294	0.544995128	0.311253586	0.400229571	1.036034008	0	1.70E-05
AT1G02380	1	696	0.431034483	0	0.002873563	0	0.669961487	0.382327333	-0.233689001	0.500236005	0.09363239	-0.065442197	0.069075348	-0.239223589	0.025695829	0.184846558	-0.185915875	-0.05505281	0.183302229	0	2.019013711	18	23	17	9	2.555555556	1.058823529	2.413580247	0.816722105	0.404515383	0.282039275	1.28E-05	1	1.58E-05
AT1G02390	1	1593	0.443188952	0.001255493	0.003138732	0.000627746	0.77932502	-0.474998481	-0.136553775	-0.050429432	0.437698264	-0.013666439	0.327749264	-0.863466175	-0.041591628	0.229511569	-0.060435985	0.011565476	0.514801558	0	2.541857685	35	45	48	32	1.40625	0.729166667	1.928571429	0.91481225	0.359899083	0.615691589	2.021542891	0	3.64E-05
AT1G02391	1	156	0.41025641	0	0.006410256	0	-0.495189257	-1.050309101	-0.553785001	0.072348235	-0.715654602	-0.370387656	-0.424906246	-0.763807722	-0.409228226	-0.163630717	-0.278976084	-0.30019518	-0.415779664	1													15	8.15E-05
AT1G02400	1	990	0.45959596	0.001010101	0	0	0.594987014	-0.958285252	-0.03357677	-0.300336698	0.403002162	-0.123321956	0.490899607	-0.844877375	0.798788172	1.490523576	0.076485748	-0.117150487	0.697168291	0.346464646	2.59671378	16	12	15	16	0.75	1.066666667	0.703125	1.096532554	0.422277019	0.806755167	6.990659854	0	7.22E-05
AT1G02405	1	405	0.520987654	0	0	0	2.319798618	-0.438415686	0.170183592	-0.238607529	2.457281216	0.64762267	1.10624217	-0.814783387	0.882828805	0.94641971	0.600748016	0.029582301	1.870699963	0		21	20	10	7	2.857142857	2.1	1.360544218					8	3.01E-05
AT1G02410	1	864	0.425925926	0.005787037	0.001157407	0	-0.106109944	0.02820331	0.117923592	0.169105151	0.460488693	-0.312719349	0.615028529	0.539477785	0.929994358	0.268612232	-0.198321274	-0.141388021	0.61337524	0	4.683120027	11	21	11	11	1.909090909	1	1.909090909	0.308112233	0.065792086	0.010167451	0.729387467	0	2.46E-05
AT1G02420	1	1476	0.405826558	0.015582656	0.004065041	0.00203252	0.748769861	0.315923305	0.768872591	0.251961425	0.358157645	0.070949159	0.757311003	1.120650805	0.744560714	0.351280357	-0.013167978	-0.032577468	0.449457091	0	1.074302757	17	42	33	30	1.4	0.515151515	2.717647059	0.411504425	0.383043255	0.129587731	1.49668144	0	3.45E-05
AT1G02430	1	573	0.438045375	0.020942408	0.005235602	0	-0.49422646	-0.265519113	-0.492146518	-0.291495831	-0.026106728	-0.212232765	-0.536154043	-0.689749033	-0.461953645	-0.386360697	-0.174891008	-0.067334888	-0.04396471	0	0.637433282	23	18	6	13	1.384615385	3.833333333	0.361204013	0.423327485	0.664112617	0.030084395	0.133330606	2	3.56E-05
AT1G02440	1	573	0.438045375	0	0.003490401	0	0.074252029	-0.365247994	-0.466035112	-0.215546237	-0.019931493	-0.016505097	-0.443758448	-0.865169445	-0.310966982	-0.343973011	-0.277765528	-0.02842407	-0.012706987	0	1.168373237								0.829131303	0.709645922	0.054947671	0.68620838	3	3.23E-05
AT1G02450	1	429	0.41958042	0	0.004662005	0.002331002	1.713708158	-0.51368698	-0.13360578	-0.11853188	-0.394867433	-0.053210735	-0.394909567	-0.948330072	-0.147838466	-0.253212628	-0.139500051	0.055599688	0.155780189	0	2.642312926	9	13	9	6	2.166666667	1	2.166666667	1.315970636	0.498037391	0.397261258	3.471110088	0	4.66E-05
AT1G02460	1	1476	0.462059621	0.000677507	0.00203252	0	-0.061600645	-0.766466654	-0.427448528	-0.440230439	0.247958252	0.20978928	-0.468924565	-0.919392281	-0.481176543	-0.361970545	0.082586745	-0.017101377	0.108000719	0		12	23	25	41	0.56097561	0.48	1.168699187					0	3.39E-05
AT1G02470	1	766	0.401805869	0	0.006019564	0.003009782	-0.338104899	-0.757214084	-0.188690551	0.304518269	-0.107443953	-0.301796673	-0.508374344	-0.798429428	-0.314100332	0.91346758	-0.161940068	-0.104089209	-0.14740613	0	1.817783185	14	27	13	12	2.25	1.076923077	2.089285714	1.108543123	0.609832422	0.104587932	1.888900291	2	5.17E-05
AT1G02475	1	660	0.41969697	0.001515152	0	0	0.707577505	-0.708150004	1.916916327	2.612266393	0.805801045	-0.30622678	1.616207083	1.322526927	2.845646912	2.884226874	-0.151404373	-0.146376434	1.230427018	0.083333333	6.277329141	6	12	15	10	1.2	0.4	3	0.385203965	0.061364309	28.80553938	349.3683009	0	3.57E-05
AT1G02490	1	117	0.452991453	0	0	0	4.296269088	-0.414499006	0.005916152	-0.416644334	-0.560189549	-0.281797325	-0.273773313	-0.99386549	-0.569381612	-0.509976117	0.159230702	0.061924503	-0.170119959	0													2	4.56E-05
AT1G02500	1	1182	0.500846024	0.036379019	0.003384095	0	0.107905872	0.824882663	-0.105353382	-0.002851685	1.050064003	1.41939203	-0.442780732	-0.436643736	-0.34282231	-0.39595495	0.254419683	0.037931036	0.768101691	0	7.661036361								0.346731773	0.045259121	0.052150169	0.086464076	0	-1.17E-05
AT1G02510	1	855	0.444444444	0	0.002339181	0	3.898333844	-0.063686429	-0.177798763	-0.566523775	-0.194676492	0.211238093	-0.503826705	-0.825252055	-0.538686586	-0.474335784	0.008470628	0.136287569	-0.209568085	0		14	25	11	19	1.315789474	1.272727273	1.033834586					31	3.67E-05
AT1G02520	1	3837	0.448527495	0.032316914	0.001824342	0.001042481	0.15269087	0.457859952	-0.4511587	-0.360552716	-0.408894827	1.464222992	-0.315030196	-0.866012147	-0.454235843	-0.474627143	-0.054847564	0.122723637	-0.226213246	0													0	1.34E-05
AT1G02530	1	3822	0.448456306	0.012820513	0.001831502	0.000523286	0.383928993	0.406425682	-0.434987337	-0.328980782	-0.48185562	0.694219087	-0.349232896	-0.867872466	-0.476315956	-0.524571288	-0.140227842	0.119237128	-0.197448073	0		60	146	116	133	1.097744361	0.517241379	2.122305764					6	1.39E-05
AT1G02540	1	873	0.413516609	0	0.004581901	0	-0.150020603	-0.084951382	-0.451342974	-0.628068248	-0.612942261	0.121550712	-0.402645449	-0.839712485	-0.509471713	-0.515646937	-0.111123457	0.124792066	-0.470305536	0													47	3.47E-05
AT1G02550	1	729	0.507544582	0.001371742	0.002743484	0	1.140678357	-0.132149792	-0.257949781	-0.522916145	0.483267718	2.571202091	-0.480560218	-0.93588861	-0.450973797	-0.519065551	0.31118436	0.180179892	0.26134074	0		12	31	20	13	2.384615385	0.6	3.974358974					18	9.69E-06
AT1G02560	1	897	0.455964326	0.006688963	0	0.002229654	0.335756725	-0.091108719	1.278478071	0.367216794	1.344872359	-0.229423165	0.552243026	1.391510805	1.170699755	2.113939123	-0.035937035	-0.112042155	0.890016678	0	8.328685459	1	9	14	12	0.75	0.071428571	10.5	0.328009894	0.039383153	0.01541736	0.17396244	0	2.65E-05
AT1G02570	1	837	0.445639188	0.009557945	0.003584229	0.001194743	1.159324402	0.222611923	-0.369622213	-0.580842745	0.184345401	1.013867979	-0.449998925	-0.913760485	-0.445979416	-0.40772788	0.221325504	0.081955934	0.030022766	0		27	27	39	20	1.35	0.692307692	1.95					1	2.70E-05
AT1G02575	1	831	0.438026474	0.001203369	0.002406739	0	0.81284404	-0.045446491	-0.390594677	-0.405890547	0.065664714	0.169961276	-0.003673779	-0.794209016	-0.408704662	-0.095183725	-0.071396711	0.088129832	0.188284588	0		31	28	27	10	2.8	1.148148148	2.438709677					3	2.84E-05
AT1G02580	1	2070	0.419806763	0.000483092	0.001932367	0	-0.505787091	-0.801329687	-0.495693755	-0.449365449	-0.309055875	-0.165293504	-0.402454424	-0.836883594	-0.513261353	-0.355885623	-0.21911039	0.010384889	-0.414282527	0		86	60	40	41	1.463414634	2.15	0.680657969					0	4.00E-05
AT1G02590	1	270	0.425925926	0	0	0	0.316151917	-0.426213163	-0.522865526	-0.559766236	-0.296917401	-0.247907095	-0.288383299	-0.924507485	-0.42867093	-0.351130706	-0.153173928	-0.148889604	-0.350920812	0.277777778													96	4.86E-05
AT1G02610	1	666	0.373873874	0	0.001501502	0.001501502	0.238480015	-0.879401007	0.2484726	0.498357341	0.195687006	-0.284191658	0.196610151	-0.848712164	0.472020598	1.919563571	-0.270936557	-0.207915171	0.164383293	0	4.873010994	10	25	11	11	2.272727273	0.909090909	2.5	0.967839178	0.198612147	15.51001121	185.7042882	0	6.25E-05
AT1G02620	1	369	0.433604336	0	0.002710027	0	3.003106155	0.04287232	0.939247457	0.303498459	-0.084545397	-0.039815677	2.771572233	-0.635067764	1.073466652	2.099929453	-0.187756903	0.133092886	0.627624229	0.046070461	2.063976058								1.328436936	0.643630012	0.144223886	3.706020275	326	4.74E-05
AT1G02630	1	1727	0.446105072	0.002717391	0.004528986	0.002264493	-0.098114317	-0.212210788	-0.410319269	0.267414304	0.388990277	0.188997237	0.186940991	-0.735702095	-0.286542491	0.517101561	-0.070606233	0.125666397	0.365297498	0		9	20	34	18	1.111111111	0.264705882	4.197530864					0	1.96E-05
AT1G02640	1	2307	0.494581708	0.000866927	0.001733853	0.000433463	1.38794851	-0.698956745	-0.008204572	0.572334978	0.689861711	0.745379208	0.608685334	-0.92576945	0.323900429	0.558576799	0.026433609	-0.085420825	1.232764059	0.414390984	3.779326967	11	47	51	46	1.02173913	0.215686275	4.73715415	1.119536604	0.296226448	1.02502318	16.46900162	0	3.68E-05
AT1G02650	1	1542	0.469520104	0.002594034	0.001945525	0.001297017	2.431668418	-0.923150341	1.331520884	0.727048497	1.371321749	0.850080732	4.321078629	-0.802416837	1.540483259	1.476457106	-0.000288451	0.030362518	2.160316444	0.044747082		26	79	22	43	1.837209302	1.181818182	1.554561717					20	3.66E-05
AT1G02660	1	2142	0.451914099	0.030812325	0.003267974	0.00140056	0.566578525	0.021990053	1.178783661	0.754919918	1.635938792	0.358545122	0.308576706	-0.218468305	1.250059302	1.900820447	-0.122040123	-0.05304521	1.76374755	0.009803922	4.097488533	29	76	46	57	1.333333333	0.630434783	2.114942529	0.982341037	0.23974223	3.68619923	13.4518501	1	3.59E-05
AT1G02670	1	2037	0.439862543	0.017182131	0.00490918	0.000490918	0.817332452	0.861026038	-0.306473785	-0.142608693	-0.176017081	0.212103168	-0.086587905	-0.518873904	-0.28071283	-0.161817678	-0.134026701	0.093408769	-0.141085676	0													671	1.11E-05
AT1G02680	1	381	0.446194226	0	0	0.002624672	0.056357169	0.203067195	-0.006354591	0.016818669	0.60375769	-0.21556015	0.01741467	0.170952365	0.262940768	0.206728553	-0.037845851	-0.092753161	0.381561647	0	4.022190997	2	1	7	4	0.25	0.285714286	0.875	0.396774574	0.098646378	4.79E-05	1.054282028	0	1.83E-05
AT1G02690	1	1784	0.461538462	0.02347853	0.00308928	0	1.183271077	0.836583642	-0.061884226	-0.141910944	-0.284920656	0.572294569	-0.418069326	-0.097270588	-0.462999385	-0.445002402	-0.130767273	0.112231987	-0.112583311	0	1.133537173								0.558852044	0.493016071	0.370816909	0.632638903	0	9.63E-06
AT1G02700	1	744	0.502688172	0	0.005376344	0.001344086	1.888300425	-0.019990942	-0.268868148	-0.145570441	0.261327388	1.994148484	-0.359522396	-0.784058068	-0.440313238	-0.241757513	-0.044883246	0.15181111	0.468185504	0	0.739949079	6	23	29	19	1.210526316	0.206896552	5.850877193	0.444023743	0.600073378	0.036515367	0.487528316	0	1.09E-05
AT1G02710	1	291	0.60137457	0	0	0	3.567679935	1.107586295	-0.012507116	-0.468024354	0.315265166	8.907124099	-0.448190168	-0.991653211	-0.377204753	-0.459789551	0.698221907	0.120724078	0.127805569	0		9	17	9	5	3.4	1	3.4					0	-4.26E-05
AT1G02720	1	1086	0.465930018	0.00092081	0.00092081	0	1.846401186	-0.804908959	2.3256631	2.819346552	2.195372674	0.370742994	6.112296767	0.246634622	3.821557975	2.366637485	-0.225713773	-0.042359604	3.310300917	0	2.478572589	6	20	18	23	0.869565217	0.333333333	2.608695652	0.41580213	0.167758706	0.302434225	10.8076086	0	1.55E-05
AT1G02730	1	3546	0.456570784	0.001128032	0.003384095	0.000846024	1.840058972	1.085903849	-0.192973152	-0.132946968	-0.630865742	0.658322192	-0.397453643	-0.166731424	-0.469828815	-0.502751405	-0.09038188	0.14121353	-0.297355675	0	1.779627765	21	44	83	104	0.423076923	0.253012048	1.672161172	0.651754197	0.36623063	2.00003172	12.85628859	0	4.53E-06
AT1G02740	1	984	0.429878049	0.009146341	0	0	0.394078019	0.401255783	0.428847063	0.155684287	0.16557605	-0.16821767	0.187599923	0.565807344	0.259770344	0.071958407	-0.143271831	-0.067543153	0.015119208	0	3.107943365	16	20	20	13	1.538461538	0.8	1.923076923	0.454558719	0.146257079	0.036081263	0.721613387	0	1.94E-05
AT1G02750	1	1056	0.404205607	0.015576324	0.003115265	0.003115265	0.038584269	0.079228864	0.532499593	0.035982312	0.254154803	-0.122137954	0.064803619	0.436216856	0.276777076	0.14974004	-0.139288468	-0.122016869	0.043784793	0	4.084459904	21	30	13	12	2.5	1.615384615	1.547619048	0.400320866	0.098010722	0.082986325	0.721882482	0	3.33E-05
AT1G02770	1	951	0.451104101	0	0	0.001051525	0.040108589	0.225636341	-0.374867639	-0.382772238	-0.212102169	-0.083575966	-0.42262129	-0.769134116	-0.494079595	-0.476433098	-0.224483879	0.075990375	-0.311454487	0	1.713122781	143	30	71	16	1.875	2.014084507	0.930944056	1.239055102	0.723272795	8.36E-05	1.842061058	102	1.81E-05
AT1G02780	1	645	0.500775194	0.001550388	0.001550388	0	-0.163668366	0.143619889	0.694483946	0.990755231	1.798265301	0.157753617	-0.102275183	0.331322073	0.794999916	0.753963448	-0.207540645	-0.11183832	1.41611382	0	8.835826928	6	6	4	25	0.24	1.5	0.16	0.329720736	0.037316342	0.035248851	0.481544586	0	-1.14E-05
AT1G02790	1	1269	0.46178093	0.000788022	0.005516154	0.000788022	-0.340466401	-0.228368803	-0.434873008	-0.338318934	0.047117508	0.81430866	-0.476755861	-0.909216432	-0.596403197	-0.539585276	-0.119906229	0.108351133	-0.250065582	0		10	25	22	23	1.086956522	0.454545455	2.391304348					0	1.55E-05
AT1G02800	1	1506	0.472775564	0.000664011	0.002656042	0	2.081320185	-0.407452516	-0.185036963	0.069586012	0.539131291	0.673349501	-0.106269736	-0.528228895	-0.230481468	0.017385897	-0.009898167	0.028981982	0.392488536	0		14	26	34	28	0.928571429	0.411764706	2.255102041					0	2.16E-05
AT1G02810	1	1740	0.468965517	0	0.001149425	0.000574713	1.854891618	-0.559607844	0.020047899	-0.082688686	0.752401014	0.519160304	-0.349693645	-0.873769571	-0.439222795	0.111196836	-0.051340723	0.098476924	0.830650199	0													0	2.92E-05
AT1G02813	1	450	0.464444444	0.002222222	0	0	3.819278456	-0.581507644	0.165110497	-0.507354403	-0.070131527	0.078648515	-0.496024683	-0.693586787	-0.501306308	-0.497084493	0.210806545	0.083975909	-0.159065234	0.182222222		11	12	6	12	1	1.833333333	0.545454545					8	5.01E-05
AT1G02816	1	501	0.443113772	0.003992016	0.001996008	0.001996008	0.528615223	-1.140796593	3.301542656	2.165804304	3.172222078	-0.178840982	2.521195848	1.015321215	3.383061117	4.102646617	-0.241713088	-0.185357482	3.109296568	0	3.625685921	14	15	14	15	1	1	1	0.45105443	0.124405268	0.302325876	0.517131408	0	5.56E-05
AT1G02820	1	276	0.52173913	0.007246377	0	0	3.132346675	-0.445010449	0.482156233	0.395900635	0.832417833	1.656086232	1.147617307	-0.741125149	0.259729514	0.211237652	0.093289031	0.026665589	0.859645552	0	4.004807635	3	10	6	5	2	0.5	4	1.473403935	0.367908791	0.667737931	1.825444205	1	9.62E-06
AT1G02830	1	384	0.432291667	0	0.002604167	0	1.305422677	-0.39593419	-0.369083799	-0.348555772	-0.024947614	0.292288146	-0.326388466	-0.833692984	-0.504614627	-0.27373367	-0.056041673	-0.060689464	-0.246779675	0													19	3.52E-05
AT1G02840	1	973	0.504847129	0.045488441	0.004101417	0.001118568	0.261323468	0.551020584	0.491278868	0.246679203	1.140653296	0.185109797	0.062117927	1.034409527	0.395476746	0.27678955	0.061231755	-0.097591887	0.704000025	0	6.151541241	25	13	35	23	0.565217391	0.714285714	0.791304348	0.296382752	0.048180243	0.031012379	0.281619805	0	-2.00E-06
AT1G02850	1	2219	0.440600697	0	0.001340842	0.000670421	0.676178393	0.821530452	-0.144588447	-0.069473325	-0.314513009	0.017846988	-0.076468496	-0.562453243	-0.248081193	-0.04320479	-0.133985752	0.1236452	-0.208389522	0	2.326350144								1.10829616	0.476409866	0.153053676	5.594729728	9	1.27E-05
AT1G02860	1	1108	0.422885572	0	0.00199005	0.00199005	1.440611101	-0.037670177	0.887870199	0.556509605	0.426099267	-0.214060261	0.238932532	0.016407253	0.643523641	1.115666234	-0.153730792	-0.063768176	0.347118916	0	3.96509208	9	11	18	14	0.785714286	0.5	1.571428571	0.61176107	0.154286725	0.367275597	3.939994514	0	3.59E-05
AT1G02870	1	582	0.463917526	0.013745704	0.001718213	0	1.290712341	-0.482579565	2.04765446	0.858050905	0.674892764	-0.009638295	0.480071708	1.080900001	1.243771204	0.32879938	-0.021357418	-0.000113029	0.750149485	0	4.771325321	7	10	14	12	0.833333333	0.5	1.666666667	0.461488094	0.096721155	0.547935877	3.676747193	0	2.89E-05
AT1G02880	1	1072	0.423245614	0.003654971	0.002923977	0.000730994	0.482301671	0.097926441	0.511575003	1.348278665	0.600362908	-0.275411708	0.14472209	0.114892096	0.608813649	0.723811818	-0.193838182	-0.141870609	0.583681468	0.017909357	4.660213912	18	8	18	13	0.615384615	1	0.615384615	0.449800551	0.096519293	1.932375179	13.62050938	0	1.55E-05
AT1G02890	1	3741	0.443092728	0.027710192	0.00243309	0.00162206	-0.142312909	0.92248037	-0.031652151	-0.209469783	0.34701806	-0.151486975	-0.369180812	0.760834651	-0.278095878	-0.196908102	-0.162869036	-0.045826317	-0.000920735	0	4.821021758	67	82	69	66	1.242424242	0.971014493	1.279511533	0.31313516	0.064952032	0.092658595	2.292010341	1	4.35E-06
AT1G02900	1	363	0.473829201	0	0.002754821	0.008264463	2.977921448	-0.214363912	0.098333199	0.925535462	1.615796267	1.670126564	1.742986872	-0.720572602	1.29989677	1.492959561	0.061136979	0.053915994	1.390214528	0	1.101915592								0.644470559	0.584863816	0.081360245	0.568296854	0	1.90E-05
AT1G02910	1	1362	0.468428781	0.054331865	0.004405286	0.002202643	-0.190774285	0.375472058	0.564223758	0.384379735	1.760951917	-0.18348922	0.495381421	0.490533331	0.864980129	0.8770853	0.090846321	-0.101018585	1.541277397	0	5.817906455	13	35	29	35	1	0.448275862	2.230769231	0.214948592	0.036946038	0.052032577	0.369308706	0	1.74E-05
AT1G02920	1	630	0.441269841	0.001587302	0.006349206	0.001587302	1.284314091	-0.143580154	0.233589937	-0.399197971	0.282428064	0.028023039	0.544763215	-0.794911802	0.657658396	1.069250089	-0.178151631	-0.085919389	0.516662233	0	5.86525407	7	7	16	10	0.7	0.4375	1.6	1.577965564	0.269036182	0.770092324	9.513762216	0	4.34E-05
AT1G02930	1	627	0.44338118	0	0.004784689	0	1.910351915	-0.162194556	0.333570022	0.078070777	0.05561374	-0.038838389	0.783188726	-0.897977051	1.04668019	1.33329089	-0.010785217	-0.106612251	0.459238719	0	7.16239904	4	10	15	14	0.714285714	0.266666667	2.678571429	1.445700464	0.201845842	0.518559904	5.775629758	0	4.28E-05
AT1G02940	1	771	0.439688716	0.009079118	0.003891051	0	0.071145633	-0.415766221	-0.440500375	-0.324902609	-0.192597297	0.186861337	0.039627212	-0.823442787	0.571929927	-0.028507441	-0.074265223	0.015461605	-0.052543735	0		18	23	17	11	2.090909091	1.058823529	1.974747475					0	3.81E-05
AT1G02950	1	1065	0.422619048	0.00280112	0.00280112	0	-0.549281573	-0.729478567	-0.47505334	-0.294614087	-0.376969902	-0.150107235	-0.475085627	-0.951390752	-0.49672396	-0.47292219	-0.179583215	0.057220726	-0.37291477	0	2.660707166	10	11	12	8	1.375	0.833333333	1.65	0.574072517	0.215759376	1.059703354	28.25938496	1	3.93E-05
AT1G02960	1	1594	0.417655786	0.004451039	0.003709199	0.00148368	-0.189020446	0.581199473	-0.170717127	-0.114400304	-0.073121808	-0.088903779	0.103663402	0.211267506	0.097673577	-0.00234454	-0.152349307	-0.062125045	0.128288282	0	4.029964783	46	45	32	25	1.8	1.4375	1.252173913	0.430146797	0.106737111	0.716658498	3.099624933	1	1.90E-05
AT1G02965	1	489	0.441717791	0	0.00204499	0	3.059257504	-0.424834633	-0.036095933	-0.5067076	-0.360831549	0.545994648	-0.47778015	-0.823147968	-0.524274861	-0.471996731	-0.053104385	0.116197853	-0.002295037	0													11	4.09E-05
AT1G02970	1	1503	0.429807053	0.004657352	0.001996008	0.000665336	0.924953109	0.753258862	-0.082582427	-0.436057963	-0.628832741	0.411676625	-0.588364184	0.132814137	-0.553531434	-0.550839453	-0.094907298	0.058888239	-0.332880062	0		17	43	29	36	1.194444444	0.586206897	2.037581699					1	1.61E-05
AT1G02980	1	2229	0.425751458	0.006280843	0.001794527	0.000448632	-0.086405198	0.634509786	-0.482187479	-0.451275161	-0.599922994	-0.085936283	-0.367399032	-0.782479957	-0.50064711	-0.564845993	-0.280478043	0.072613224	-0.474229179	0		143	56	62	36	1.555555556	2.306451613	0.674436674					1	1.55E-05
AT1G02990	1	3984	0.403381643	0.024154589	0.003716091	0.001114827	-0.255014155	1.233303782	-0.398882083	-0.660975042	-0.436862214	-0.135190452	-0.473944688	0.858361081	-0.486179817	-0.484084374	-0.200796755	0.003811154	-0.47268846	0	3.00346108	125	98	68	38	2.578947368	1.838235294	1.402947368	0.312439784	0.10402658	0.058984695	0.622258736	0	1.48E-05
AT1G03000	1	2826	0.440905874	0.021231423	0.001415428	0.001061571	0.297156013	0.706291018	0.333041442	-0.139665345	0.480754339	-0.092559614	0.162802444	0.646361744	-0.025584516	-0.122390365	-0.084506335	-0.038374574	0.197502245	0	3.772062372	52	57	66	31	1.838709677	0.787878788	2.333746898	0.221990679	0.058851275	0.315208277	0.39863915	0	1.24E-05
AT1G03010	1	1905	0.414698163	0.009973753	0.003149606	0.001574803	0.476124192	0.191375981	-0.429809529	-0.420246785	-0.472186454	0.327853565	-0.452707234	-0.770788095	-0.53158559	-0.399244178	-0.172416797	0.006704583	-0.467224101	0		16	26	46	38	0.684210526	0.347826087	1.967105263					0	2.83E-05
AT1G03020	1	309	0.45631068	0	0	0	0.694623532	-0.356788596	-0.309384291	-0.439515556	0.793326781	-0.255014202	-0.426734479	-0.936321977	-0.401048748	-0.41748863	-0.142411444	0.130416343	0.423065141	0		3	1	9	5	0.2	0.333333333	0.6					0	2.57E-05
AT1G03022	1	126	0.428571429	0	0	0	1.02052736	-0.652893059	-0.328296963	-0.531527346	-0.391827545	-0.260535646	-0.460117345	-0.93146703	-0.414298858	-0.408827072	-0.194132835	-0.068341068	-0.367336034	0													192	4.35E-05
AT1G03030	1	906	0.434878587	0.015452539	0.002207506	0.001103753	0.586591313	0.162458372	0.413983414	0.405996223	0.592369847	-0.208944966	0.838291868	0.36379583	0.557477767	0.467315843	-0.255668405	-0.123204227	0.442374364	0	3.641118128	10	28	23	12	2.333333333	0.434782609	5.366666667	0.276386573	0.07590706	0.026755244	0.222275524	0	1.96E-05
AT1G03040	1	1017	0.486411536	0.006655574	0.002218525	0	0.632841544	-0.000946076	1.651883783	0.542447987	1.084422952	-0.052767036	0.233686084	0.904686114	0.649553857	0.747652776	-0.11913126	-0.059771173	1.103803984	0	4.924875542	8	8	21	13	0.615384615	0.380952381	1.615384615	0.293825624	0.059661533	0.051745063	0.522545562	0	1.59E-05
AT1G03050	1	1800	0.455555556	0.002777778	0.003888889	0.001666667	1.776642272	0.304720603	-0.361540319	-0.365182977	-0.3890258	1.775255038	-0.325520219	-0.838631087	-0.429613705	-0.484353943	-0.098959319	0.086066728	-0.229601983	0		18	55	45	27	2.037037037	0.4	5.092592593					2	1.37E-05
AT1G03055	1	900	0.420600858	0	0.001430615	0.001430615	1.709390222	-0.032738957	-0.018216933	-0.115565901	-0.409749047	-0.005180694	-0.048375476	0.06725988	-0.178687292	-0.429408817	-0.220357505	-0.006088819	-0.240125837	0	2.986998547	8	29	22	8	3.625	0.363636364	9.96875	1.094235254	0.366332704	4.141856954	5.899643918	0	2.89E-05
AT1G03060	1	10806	0.429298538	0.027114566	0.002683694	0.001850824	-0.304892378	1.611816697	-0.364958734	-0.681206402	-0.2209845	0.108340254	-0.549117088	0.782701243	-0.572203303	-0.525576066	-0.119664576	0.03216028	-0.389207615	0	2.905959838	68	145	154	136	1.066176471	0.441558442	2.414576125	0.342995268	0.118031661	0.048442542	0.628114007	0	2.10E-06
AT1G03070	1	744	0.459677419	0	0	0.001344086	1.100811792	0.138776935	-0.293101746	-0.373516386	-0.221146496	0.525256043	-0.27073334	-0.694766155	-0.451698811	-0.413164586	-0.197735055	0.137946761	0.097462494	0		2	16	30	11	1.454545455	0.066666667	21.81818182					0	1.55E-05
AT1G03080	1	5202	0.416186082	0.004421376	0.003652441	0.001730104	-0.221056794	1.18316767	-0.417133433	-0.500341365	-0.050111511	0.036471753	-0.488917774	-0.185418463	-0.445826759	-0.327127063	-0.172956751	0.046371875	-0.273703481	0	4.019361335	73	97	77	67	1.447761194	0.948051948	1.527090575	0.451523183	0.112337047	0.020275487	0.581583231	0	9.33E-06
AT1G03090	1	2205	0.456781609	0.012873563	0.004137931	0.00045977	0.421670171	0.58361248	0.981802077	0.029082369	0.24852841	0.075247534	-0.090467805	0.442658334	-0.171652098	0.35168812	-0.079392756	0.007504027	0.227949286	0	4.178454253	21	51	40	23	2.217391304	0.525	4.223602484	0.993922635	0.237868497	0.056819889	0.510821665	0	1.63E-05
AT1G03100	1	2382	0.414777498	0.025188917	0.003778338	0.000419815	0.43371994	0.668486232	-0.202496599	0.172149854	-0.052215412	-0.028007747	0.273316594	-0.042446045	0.032521888	-0.061355198	-0.140667229	0.039778087	-0.01416239	0													0	1.60E-05
AT1G03103	1	516	0.472868217	0	0.001937984	0	0.26843156	-0.55534337	-0.429660805	-0.478739564	0.215841293	0.272299425	-0.376083073	-0.978530207	-0.512445969	-0.40814196	-0.069569554	0.010176539	0.009811342	0		23	15	13	8	1.875	1.769230769	1.059782609					0	2.55E-05
AT1G03106	1	198	0.343434343	0	0.005050505	0.005050505	1.284982269	-0.360799638	-0.17501139	-0.37212631	-0.593335675	0.164302196	-0.433643765	-0.753802876	-0.385663685	-0.225348973	-0.336673943	-0.035788131	-0.49356919	0	3.577635036								1.947008373	0.544216599	0.000413826	9.115129007	0	5.70E-05
AT1G03110	1	1284	0.437694704	0.015576324	0.013239875	0.005451713	0.115576464	0.532718395	-0.147949159	0.010927964	-0.127346937	-0.099164082	-0.277419497	0.406881598	-0.28768886	-0.326606557	-0.076208224	-0.031219452	-0.163234048	0	2.255945636	19	26	29	16	1.625	0.655172414	2.480263158	0.504665146	0.22370448	0.23233022	4.149107469	0	1.66E-05
AT1G03120	1	549	0.537340619	0.001821494	0.003642987	0.001821494	3.571069467	-0.237715143	0.785195736	1.057822234	1.259512526	1.142323412	0.012792668	-0.511457365	0.096183944	0.079356473	0.036937182	0.024796357	1.375933523	1		30	16	24	9	1.777777778	1.25	1.422222222					71	3.38E-05
AT1G03130	1	615	0.47804878	0.004878049	0.027642276	0.006504065	0.642325234	-0.874362822	3.822161238	1.955245508	1.917946522	0.16691001	0.845838902	-0.075549256	0.90807174	3.511820965	0.128061537	-0.097919749	2.232051176	0.216260163	10.43461544	2	13	14	10	1.3	0.142857143	9.1	0.397921476	0.038134752	0.409445969	2.030563268	0	5.37E-05
AT1G03140	1	1263	0.467141726	0.000791766	0.001583531	0.000791766	1.305853049	-0.458532929	2.539090786	2.031187971	2.071578739	-0.099797157	2.548481976	1.392709837	2.137617218	2.167897298	0.085237027	-0.107825649	2.244237787	0.032462391	5.614928364	9	11	30	20	0.55	0.3	1.833333333	0.406182577	0.072339761	0.081582948	0.539385916	0	2.08E-05
AT1G03150	1	525	0.415238095	0.003809524	0.00952381	0	-0.381333663	-0.1792159	0.48684379	0.341386434	0.213583052	-0.214806161	0.26573539	0.554900315	0.376168568	0.225754536	-0.150080283	-0.159569591	0.083322287	0	5.078943336	0	3	11	7	0.428571429	0	Inf	0.41387574	0.081488552	0.038546929	0.341781405	0	2.91E-05
AT1G03160	1	3039	0.445183394	0.022370012	0.003224506	0.000806127	0.554426327	0.514037372	1.059600193	0.228057035	0.937183135	-0.169900839	-0.06655067	1.432563211	0.061363239	0.094244162	-0.008617312	-0.038037837	0.644530694	0.02216848	4.687098106	39	56	75	27	2.074074074	0.52	3.988603989	0.234491484	0.050029139	0.06500622	0.170387141	0	1.45E-05
AT1G03170	1	723	0.449515906	0.001383126	0.006915629	0	2.091142398	-0.305723787	-0.340446627	-0.293225713	-0.184837605	0.938473013	-0.489765656	-0.826294289	-0.488395056	-0.264527683	0.003268455	0.044096725	0.125069055	0		22	23	16	7	3.285714286	1.375	2.38961039					0	3.30E-05
AT1G03180	1	963	0.421492921	0.007722008	0.000643501	0.001287001	0.558632255	0.859912453	-0.03404767	-0.23925796	0.032641227	0.037274266	-0.228974346	0.49519856	-0.317070865	-0.410323029	0.013681557	-0.032210122	-0.323527364	0		15	24	11	10	2.4	1.363636364	1.76					0	1.24E-05
AT1G03190	1	2277	0.44093105	0.026789635	0.002635046	0.002195872	0.338708741	0.755013823	0.137257751	-0.240360405	0.305937414	-0.122555593	-0.222308833	0.683365273	-0.253016784	-0.316426936	-0.218699771	0.000528424	0.00612261	0	2.367629987	9	21	36	35	0.6	0.25	2.4	0.264234651	0.111603018	0.080744224	0.694600733	0	1.19E-05
AT1G03200	1	126	0.412698413	0.015873016	0.015873016	0.015873016	1.083672774	-1.003136293	0.332745759	0.569945014	0.898573907	-0.154884426	0.790201281	-0.81951903	0.603303477	2.059430176	0.090788715	-0.161927911	0.32038312	0	1.711569796								1.308213013	0.764335183	0.046574327	0.529944321	0	6.50E-05
AT1G03210	1	861	0.451800232	0.004645761	0.003484321	0.00116144	1.135589863	0.212338694	0.534360705	0.320897652	0.350982317	-0.051217355	0.621706325	0.022851709	0.948317423	0.592950497	-0.151694859	-0.052868851	0.61860509	0	4.072290632	22	15	20	8	1.875	1.1	1.704545455	0.951403595	0.233628609	6.04077955	41.12980062	0	2.37E-05
AT1G03220	1	1302	0.511520737	0.001536098	0.002304147	0.002304147	1.989808677	-0.939940514	3.22647175	-0.028467542	3.116414008	2.349524537	1.588789008	-0.197208962	1.191447852	1.865529271	0.174610942	0.027936053	3.385029438	0.261904762	4.961250961	13	51	32	53	0.962264151	0.40625	2.368650218	1.016388897	0.204865447	0.003771233	83.06694321	0	5.65E-05
AT1G03230	1	1305	0.511111111	0.000766284	0.000766284	0.002298851	2.542522312	-0.986808572	2.734924668	0.560016778	3.879098544	1.788743351	1.821336686	-0.257801314	1.65919985	2.435359711	0.009524896	0.022447555	3.841564996	0	3.137514401								0.859855384	0.274056235	0.000283886	6.253012378	0	4.32E-05
AT1G03240	1	129	0.410852713	0.015503876	0.046511628	0.015503876	-0.045478998	-0.959525608	-0.473377651	-0.301497802	0.123731667	0.006898303	-0.344851813	-0.795130585	-0.450340719	-0.125589904	-0.002327438	-0.121741856	-0.318084415	0													0	5.86E-05
AT1G03250	1	915	0.453145917	0.001338688	0.005354752	0.001338688	-0.066600379	0.321911997	0.274301917	0.02352832	0.368225383	-0.186912791	0.119078312	0.472205046	0.189005768	0.158125007	-0.198280969	-0.112366656	0.120384377	0	4.963451267	8	27	23	12	2.25	0.347826087	6.46875	0.285180916	0.057456173	0.013381164	0.307632063	0	1.20E-05
AT1G03260	1	825	0.446060606	0.019393939	0.007272727	0.001212121	0.090687678	0.658808019	0.186350534	-0.170370793	0.185956495	-0.195908399	-0.113270535	0.798112664	-0.150704766	-0.339817254	-0.242386921	-0.053322402	-0.036089008	0	3.011811473	4	15	16	11	1.363636364	0.25	5.454545455	0.26077913	0.086585476	0.095514277	0.400583617	0	1.08E-05
AT1G03270	1	1500	0.441333333	0.009333333	0.007333333	0.002	0.579377301	0.648949827	0.10075967	-0.179344928	-0.245104822	0.292804746	-0.181106972	0.181452158	-0.319948474	-0.429948786	-0.266770523	-0.00749851	-0.173717254	0	1.204658557	8	18	36	21	0.857142857	0.222222222	3.857142857	0.402899986	0.334451603	0.300660446	1.36E-05	0	1.50E-05
AT1G03280	1	1440	0.448611111	0.036111111	0.002777778	0.002083333	-0.390689732	1.340413464	-0.431979281	-0.386088074	-0.155062003	0.043703569	-0.460667063	0.574651438	-0.502056467	-0.3983898	-0.066444904	-0.037125336	-0.317791754	0	4.831304091	21	14	30	19	0.736842105	0.7	1.052631579	0.255471235	0.052878318	0.037809408	0.256649031	0	-2.23E-06
AT1G03290	1	1716	0.41025641	0.008741259	0.003496503	0.002331002	-0.077453134	0.727015521	-0.327234914	-0.373230956	-0.160672277	-0.225336462	-0.506544567	0.17715603	-0.289979174	-0.35051173	-0.210298672	-0.076023176	-0.196918111	0	4.861563358	55	40	41	18	2.222222222	1.341463415	1.656565657	0.551043177	0.113346908	0.077258601	1.260874036	4	1.76E-05
AT1G03300	1	2013	0.434177844	0.013909588	0.003477397	0.000496771	1.291154336	0.501019587	0.308630998	0.09125344	-0.001119118	-0.08738249	-0.056552228	0.257115376	-0.089806419	-0.286615629	-0.027629914	0.039468708	0.115063153	0		125	62	58	29	2.137931034	2.155172414	0.992					730	1.89E-05
AT1G03310	1	2649	0.423178558	0.017742544	0.001510004	0.000755002	0.014876449	0.840882203	-0.211223374	-0.318059335	-0.309213724	-0.073598236	-0.298954894	0.153344689	-0.39823162	-0.417622327	-0.153777777	0.005306126	-0.264026068	0	4.595009153								0.496351886	0.108019782	0.203645302	1.984755399	0	1.23E-05
AT1G03320	1	663	0.450980392	0	0.006033183	0	0.129570656	-0.175124198	-0.356450013	0.216247487	0.709931432	1.128982732	-0.095789678	-0.755742002	0.162280861	-0.260619396	0.021725744	0.036631979	0.516949608	0		43	27	13	9	3	3.307692308	0.906976744					3	1.58E-05
AT1G03330	1	282	0.436170213	0	0.010638298	0	0.343778428	-0.197866969	0.819959406	0.923920493	1.094966224	-0.185214061	1.053898307	0.602388401	1.486244739	0.712360895	-0.145526717	-0.095787056	0.672123029	0	5.300198685	0	1	5	4	0.25	0	Inf	0.297243012	0.056081485	0.04257451	0.414807396	0	2.12E-05
AT1G03340	1	1158	0.425734024	0	0.005181347	0	0.898684393	0.616592044	-0.07008248	-0.333230469	-0.277932685	-0.157261371	0.017476739	-0.121194436	-0.122256232	-0.199491192	-0.19099216	0.030220577	-0.191715972	0	1.431580165	38	32	27	15	2.133333333	1.407407407	1.515789474	0.585888046	0.409259684	0.464514411	1.161499158	1	2.51E-05
AT1G03350	1	1413	0.443029016	0.00353857	0.004246285	0.002830856	0.822457949	-0.160339288	2.069297982	0.229039486	1.730245615	-0.21621967	0.779594918	1.117388593	1.206097069	0.883222022	-0.12719619	-0.0534944	1.464015402	0	5.029033621	40	33	33	10	3.3	1.212121212	2.7225	0.275811274	0.054843792	0.024746307	0.224026479	0	3.50E-05
AT1G03360	1	969	0.456140351	0.014447884	0.001031992	0	1.046410414	0.314062904	0.67426059	0.328233343	-0.074060225	-0.113465621	0.238803832	0.91938214	0.153909622	-0.134764346	-0.136833842	-0.015826226	0.048451524	0	2.491628501	6	30	25	12	2.5	0.24	10.41666667	0.52557396	0.210935924	0.628173717	1.818326402	0	1.40E-05
AT1G03365	1	2472	0.421521036	0.020226537	0.006472492	0.002427184	-0.191079709	1.055361836	-0.314338776	-0.406935974	0.092133321	-0.214125698	-0.425991665	0.810226507	-0.291078115	-0.388276652	-0.133308462	-0.017457478	-0.086358661	0	3.147354639								0.255694271	0.081241011	0.031767205	0.311376549	2	1.17E-05
AT1G03370	1	3063	0.433561867	0.009794319	0.004244205	0.000652955	0.265784791	1.010795139	0.226971388	-0.384215744	-0.012420174	-0.173699992	-0.045904128	0.451520658	0.134255206	-0.076186611	-0.136558289	-0.054136875	0.176920168	0	4.644780171	30	32	86	27	1.185185185	0.348837209	3.397530864	0.528872566	0.113863853	0.106942509	4.065418444	0	1.54E-05
AT1G03380	1	2880	0.436805556	0.012847222	0.003819444	0.001736111	-0.152006301	1.376173855	-0.149562678	-0.510627144	0.422218634	-0.001566041	-0.458903862	0.496317862	-0.423029351	-0.378806034	-0.119231522	-0.008051595	-0.066846012	0	4.039652778	45	56	59	27	2.074074074	0.762711864	2.719341564	0.336236236	0.083233945	0.022355466	0.704332238	0	9.35E-07
AT1G03390	1	1386	0.428571429	0.001443001	0.003607504	0	-0.411478849	-0.508417933	-0.464988171	-0.159003119	-0.08402539	-0.072089802	-0.476621366	-0.722708804	-0.397332282	-0.494664715	-0.041659653	0.002418913	0.182819524	0		23	29	45	18	1.611111111	0.511111111	3.152173913					0	3.33E-05
AT1G03400	1	1056	0.476325758	0	0.001893939	0.001893939	1.159946083	-0.161341503	1.505797273	0.400940688	0.95514088	-0.10892717	1.29030062	-0.322785528	1.174963745	1.223521404	0.008179026	-0.031204554	1.550924556	0	6.09880329								0.469047172	0.076908067	0.000128588	2.832349996	12	3.10E-05
AT1G03410	1	1197	0.46449457	0.000835422	0.001670844	0	0.529289543	-0.047197999	-0.238077766	0.427569258	0.373434225	0.476209234	0.21338949	-0.77490054	-0.093913685	0.045924569	-0.025276391	-0.032480318	0.658739542	0	3.277756654								0.965614937	0.294596286	0.007018526	154.5933183	54	1.34E-05
AT1G03430	1	474	0.4092827	0	0.023206751	0.006329114	0.877226349	-0.187802793	0.600217527	0.861161975	0.534491398	-0.2515003	0.502652591	0.802073301	0.925722231	0.830181859	-0.366417141	-0.147053123	0.489049731	0	4.432026139	6	9	12	10	0.9	0.5	1.8	0.721633246	0.162822426	0.039309552	865.8505088	1	3.14E-05
AT1G03440	1	1194	0.505025126	0	0.000837521	0.000837521	1.720183947	-1.121559254	3.408898754	2.691938577	4.23679346	0.670092073	4.948263387	0.114333182	3.761616154	3.859323879	-0.113044166	-0.084267091	4.993874161	0.119765494	3.377028487	15	19	46	29	0.655172414	0.326086957	2.009195402	0.467331342	0.138385372	0.017395653	1.01305986	0	3.39E-05
AT1G03445	1	2382	0.441645676	0.004198153	0.002938707	0	-0.145357854	-0.331937396	-0.441671762	-0.416898296	-0.320683808	-0.084450941	-0.384411636	-0.751782159	-0.43996638	-0.423296545	-0.202890986	0.023191675	-0.293420498	0		88	62	56	30	2.066666667	1.571428571	1.315151515					0	2.87E-05
AT1G03457	1	1443	0.444955888	0.02301496	0.003835827	0.000383583	0.237255801	0.691220938	-0.298148231	-0.012128092	0.207937306	1.054251887	-0.271883203	-0.499114164	-0.09303848	-0.067032305	-0.097344622	-0.024356788	0.046843725	0	2.136403036	23	35	27	30	1.166666667	0.851851852	1.369565217	0.650965724	0.304701741	0.20893671	1.292653971	0	1.24E-05
AT1G03470	1	810	0.42345679	0.007407407	0.002469136	0.001234568	0.756874411	0.893347409	-0.148532625	0.543028966	0.40486826	0.130353356	0.243470711	0.070426647	0.375167726	0.465181057	-0.085114685	0.049747563	0.455500811	0	1.299204571	24	15	20	17	0.882352941	1.2	0.735294118	0.659614586	0.507706485	0.033369688	1.100345377	0	1.25E-05
AT1G03475	1	1161	0.4625323	0.017226529	0.001722653	0.000861326	0.735195345	-0.257135541	2.407486981	0.579889595	1.340738181	-0.240947642	0.834808231	1.508341261	1.223682953	1.068712095	-0.038689048	-0.076391376	1.020540227	0	6.967947635	4	11	35	17	0.647058824	0.114285714	5.661764706	0.382682168	0.054920356	0.089890195	0.715662913	0	2.80E-05
AT1G03490	1	846	0.451536643	0.003546099	0.002364066	0	0.070159036	0.304488521	-0.361483519	-0.475944172	-0.301551341	-0.087557639	-0.492902824	-0.713287146	-0.530425922	-0.487312631	-0.096676502	0.161605956	-0.23476668	0		82	33	31	6	5.5	2.64516129	2.079268293					8	1.77E-05
AT1G03495	1	1397	0.465282749	0.002147459	0.001431639	0.00071582	0.103560088	0.3783624	-0.361616095	-0.337295483	0.340008528	0.60307262	-0.406770996	-0.39181816	-0.193152436	-0.404819009	0.088373609	0.046959983	0.399620543	0	1.96989227								0.85651477	0.434802848	0.243257071	2.180715457	469	1.53E-05
AT1G03510	1	1290	0.434883721	0.019379845	0.002325581	0.003100775	0.846299033	0.150435698	0.587693109	0.145044129	0.319762521	0.566827868	0.93343186	0.509802103	0.541859345	-0.177169538	-0.137193426	-0.003054505	0.418426528	0.031007752		24	24	40	15	1.6	0.6	2.666666667					0	1.96E-05
AT1G03520	1	1720	0.433292028	0.032218092	0.004543577	0	0.07720523	0.630632187	-0.101311721	0.149982716	0.043285861	-0.138015112	-0.181887693	0.122701886	-0.133455523	-0.14047342	0.049765148	-0.082806461	0.120048735	0.009087154	3.538764527	19	14	45	16	0.875	0.422222222	2.072368421	0.462117202	0.130587158	0.00955397	0.453926578	0	1.88E-05
AT1G03530	1	2406	0.46716542	0.017871987	0.002493766	0.003325021	0.579354304	0.998802749	0.159489676	0.089021176	0.159745293	0.445611811	0.28240311	-0.070086499	0.01190552	-0.131237844	-0.029820862	0.042390439	0.176574423	0	1.867186544	76	58	46	24	2.416666667	1.652173913	1.462719298	0.423071432	0.226582306	0.113197143	0.387771444	5	2.46E-06
AT1G03540	1	1830	0.458469945	0.01147541	0.003825137	0	1.410885813	0.232355755	0.386789493	0.254567055	0.585607611	0.153598909	0.820229536	0.008470171	0.589733664	-0.103850513	0.057251447	0.050103643	0.737232656	0		38	34	68	19	1.789473684	0.558823529	3.202216066					0	1.72E-05
AT1G03550	1	852	0.447183099	0.03286385	0.003521127	0	-0.288437738	0.675232164	-0.464192902	-0.444407377	-0.224984821	-0.007725086	-0.507036187	-0.479463123	-0.533733842	-0.496758504	-0.190478393	-0.032858286	-0.280399124	0	1.588872544	4	21	17	9	2.333333333	0.235294118	9.916666667	1.14479784	0.720509549	3.51E-05	0.772406353	1	1.75E-05
AT1G03560	1	1983	0.415532022	0.021684317	0.004538578	0.001008573	0.186566116	0.30563695	0.321857335	0.379753185	0.490462757	-0.038280198	0.665550551	0.340508263	0.528793402	0.285094203	-0.101281934	-0.087913509	0.373975242	0	1.839920196	27	40	59	22	1.818181818	0.457627119	3.973063973	0.365927899	0.198882484	0.105738142	0.2619538	0	2.66E-05
AT1G03590	1	1389	0.448524118	0.010799136	0.003599712	0.001439885	0.074870942	0.834215263	-0.306647796	0.116619181	0.126621905	0.022887878	-0.299011952	-0.333347665	-0.055122516	0.113884424	-0.026391695	0.008655771	0.346496883	0	4.053009468	13	17	31	17	1	0.419354839	2.384615385	0.404449379	0.099789892	0.081003837	1.03108015	0	9.06E-06
AT1G03600	1	525	0.521904762	0	0	0	1.015905794	-0.996304803	3.913755968	2.905343452	2.36976679	0.097093511	1.883558783	-0.022775057	2.610267721	3.373153669	0.131107565	-0.030157366	3.671684491	0.100952381	8.229879454	3	8	13	14	0.571428571	0.230769231	2.476190476	0.403528004	0.049032067	0.276036526	4.288405207	0	3.09E-05
AT1G03610	1	927	0.442286947	0.004314995	0.002157497	0.002157497	0.477806788	-0.196137659	1.760641185	2.282521858	1.682749902	-0.290824732	1.614211194	0.456562977	2.396866584	3.498287577	-0.070417679	-0.122723783	2.018822989	0	5.370841114	7	13	17	15	0.866666667	0.411764706	2.104761905	0.495769561	0.09230762	0.150341144	0.873374276	0	2.98E-05
AT1G03620	1	798	0.448621554	0.003759398	0.00877193	0.002506266	-0.026767105	-0.45623956	-0.466859799	0.12560881	-0.447641658	-0.234984096	0.404888067	-0.789481754	-0.236016921	0.255812326	-0.276001527	-0.060399553	-0.224635776	0	0.953823042	5	15	15	10	1.5	0.333333333	4.5	0.646874618	0.678191435	0.029302123	0.319085997	1	3.11E-05
AT1G03630	1	1738	0.451787199	0.000831255	0.004156276	0	1.842234372	-0.105843983	1.502618831	0.485243162	0.47918455	0.053896811	0.352804689	1.261413745	0.040083182	0.100075162	-0.176524222	0.053751936	0.796120222	0	7.180301193	6	16	37	23	0.695652174	0.162162162	4.289855072	0.506234341	0.070503218	0.193368496	2.098953862	0	1.50E-05
AT1G03650	1	477	0.465408805	0.016771488	0.004192872	0	1.554459798	-0.244684311	0.619710022	0.231082593	0.622636469	0.260777015	0.72100765	-0.169790201	0.920057645	0.468817963	0.038798834	-0.045644528	1.299368928	0	2.411453374	10	11	16	13	0.846153846	0.625	1.353846154	0.690400221	0.286300464	0.531765519	7.815648138	0	3.76E-05
AT1G03660	1	324	0.404320988	0	0.00617284	0.00308642	1.230783873	0.694394556	-0.334230407	-0.223678431	0.291334754	-0.068412568	-0.163061833	-0.583512749	-0.501195785	-0.484602858	-0.090833656	-0.049524109	-0.11043522	0													0	1.99E-05
AT1G03670	1	1851	0.413290113	0.000540249	0.002701243	0.000540249	0.579787542	0.600884144	-0.395859194	-0.411228875	-0.474163313	0.303863849	-0.325260862	-0.664550881	-0.527993664	-0.435632384	-0.223357059	0.107674922	-0.38313803	0													1	1.91E-05
AT1G03680	1	540	0.481481481	0	0.003703704	0	0.236651186	-0.40772339	2.07989012	1.152246672	1.425316272	-0.050641505	0.54474438	0.311964881	0.59288515	0.888482454	-0.049558061	-0.087794329	1.409887019	0.090740741	8.922512661	15	8	22	9	0.888888889	0.681818182	1.303703704	0.28579123	0.032030353	0.042887337	0.352620808	0	1.47E-05
AT1G03687	1	1233	0.46628131	0.01300578	0.006262042	0.000963391	0.139829293	0.413737295	0.673729516	0.694036481	1.190306091	0.153758073	1.521242689	0.264278878	0.818177441	0.33326956	-0.084647599	-0.018208618	1.000871444	0.052986513	2.949517315	21	35	25	23	1.52173913	0.84	1.811594203	0.333324573	0.113009871	0.005481964	0.721641224	0	5.62E-06
AT1G03700	1	495	0.458585859	0	0.002020202	0	-0.218718835	-0.859688613	-0.490646815	-0.27067688	-0.179366585	0.299942904	-0.539323349	-0.913076524	-0.538947259	-0.471431739	0.426577469	-0.048298448	-0.206456019	0		0	8	18	9	0.888888889	0	Inf					0	3.84E-05
AT1G03710	1	609	0.482758621	0.001642036	0.001642036	0.001642036	1.775704566	-0.213107707	0.130960599	0.02230632	0.326670063	0.193767879	0.065341265	-0.763023995	-0.019606243	-0.242896286	-0.094547581	0.064875638	0.407427009	0		34	20	22	9	2.222222222	1.545454545	1.437908497					96	1.82E-05
AT1G03720	1	825	0.419393939	0	0.003636364	0	0.125655852	-0.27364541	-0.402019354	-0.511346591	-0.08325259	-0.227800175	-0.461034338	-0.843318386	-0.504821975	-0.41561181	-0.086299289	0.006360671	-0.231412373	0		75	32	35	10	3.2	2.142857143	1.493333333					365	3.70E-05
AT1G03730	1	504	0.466269841	0	0.009920635	0	0.803155769	-1.058677381	3.403349722	3.157994724	5.166196669	-0.041758042	3.530934497	0.172641109	4.841927562	6.329192622	-0.008507426	-0.166262391	5.909431062	0	3.404563889	0	3	7	7	0.428571429	0	Inf	0.544585657	0.159957538	0.063790535	1.701783714	0	6.41E-05
AT1G03740	1	2616	0.429928191	0.018068103	0.004169562	0.001621496	0.068109585	0.746049557	0.00235405	0.335571029	0.225424651	-0.027941404	-0.228492181	-0.256540248	0.608641187	0.245491202	-0.106092171	-0.083374166	0.287064092	0	5.228194809								0.647224142	0.123794955	0.559698771	6.027166224	0	1.52E-05
AT1G03750	1	2589	0.425260718	0.019312476	0.003089996	0.000772499	0.208397011	0.605483872	0.147501851	0.038438045	0.083844405	-0.114467111	0.169600218	0.055170622	0.090832042	-0.058854445	-0.029888531	-0.045307302	0.168269485	0	1.716789111	38	42	61	33	1.272727273	0.62295082	2.043062201	0.455617749	0.265389468	0.192624182	2.266316116	2	2.41E-05
AT1G03760	1	1176	0.441326531	0.00170068	0.003401361	0	0.380914326	0.36093538	0.222676258	-0.044818797	-0.07700428	-0.090498652	-0.123773817	0.404642013	-0.049411549	-0.360860164	-0.144257443	-0.037334023	-0.048525343	0	2.816274291	43	46	32	16	2.875	1.34375	2.139534884	0.543418883	0.192956661	0.307418319	2.017186522	0	1.73E-05
AT1G03770	1	1567	0.431162014	0.030064424	0.002863278	0.001431639	0.627709455	1.107408295	-0.168130224	-0.386721842	-0.325591779	0.422898868	-0.341249538	-0.224678849	-0.301141999	-0.370082346	-0.095133646	0.16604553	-0.318442864	0	1.307829397	51	23	29	11	2.090909091	1.75862069	1.188948307	0.604445508	0.462174585	0.035245374	0.428218921	2	1.60E-05
AT1G03780	1	3090	0.436699434	0.000893655	0.00238308	0.001340483	0.98371055	0.895220019	-0.354341405	-0.381553314	-0.739939868	0.447988886	-0.532162359	-0.179978266	-0.578530451	-0.561987177	-0.124627962	0.08432911	-0.555242035	0	1.255581206	52	50	53	14	3.571428571	0.981132075	3.64010989	0.663897462	0.528757088	0.612255292	2.78E-05	0	1.35E-05
AT1G03790	1	1182	0.494077834	0	0.001692047	0	2.21625003	0.466081062	-0.087198679	-0.38313149	2.564785276	0.964250759	-0.197393411	-0.821717517	-0.348919213	0.802841123	-0.009917445	0.202268142	2.163108834	0		12	30	37	27	1.111111111	0.324324324	3.425925926					0	1.02E-05
AT1G03800	1	738	0.51897019	0.004065041	0.002710027	0	4.967464635	-0.537129847	1.327956047	-0.253336606	2.09482847	0.732405635	1.190680618	-0.688746436	0.781897814	1.476287215	-0.097887618	0.312044355	2.629643042	0.100271003		53	21	28	11	1.909090909	1.892857143	1.008576329					6	4.41E-05
AT1G03810	1	432	0.479166667	0.115740741	0.037037037	0.060185185	-0.586853707	-0.7700173	-0.419093408	-0.4238204	0.726822056	0.721646191	-0.477896859	-0.835979591	-0.549956566	-0.554537664	1.985116317	0.880223774	0.214459128	0		15	7	22	6	1.166666667	0.681818182	1.711111111					2	5.28E-05
AT1G03820	1	669	0.427503737	0	0.005979073	0.001494768	0.935956953	-0.24604493	-0.284545646	-0.345472865	-0.297577816	-0.194210471	-0.477108527	-0.860907012	-0.441613339	-0.387520632	-0.148237896	0.140049731	-0.155678904	0	2.371966537	17	16	23	7	2.285714286	0.739130435	3.092436975	0.710595237	0.299580633	0.366303033	1.203985693	0	3.74E-05
AT1G03830	1	3042	0.440677966	0.039714191	0.003988036	0.000997009	0.165255478	0.964214779	-0.193926331	-0.048609353	-0.176744886	0.235779654	-0.022678382	0.026165601	-0.085354681	-0.349181363	-0.126181633	0.023191956	-0.048485508	0	1.333561056								0.507329057	0.380431818	0.150511875	1.237360232	4	1.22E-05
AT1G03840	1	1912	0.460144928	0.002635046	0.004611331	0.001317523	0.796602869	-0.274456631	-0.184378262	-0.480897131	0.332425668	0.211240976	-0.397774914	-0.840024704	-0.45945369	-0.382410471	-0.147853224	0.047980221	0.216905404	0.106060606		28	34	53	15	2.266666667	0.528301887	4.29047619					0	3.03E-05
AT1G03850	1	933	0.431939979	0	0.003215434	0	1.061010707	-0.727627443	0.349687477	-0.021596661	0.597726245	-0.05157418	1.288830816	-0.896126364	0.714919512	1.146042788	0.07323494	-0.034405503	0.78215559	0	4.240099878	22	12	14	3	4	1.571428571	2.545454545	1.30829116	0.308551968	0.79180544	13.90483102	0	5.27E-05
AT1G03860	1	954	0.471943049	0.037688442	0.001256281	0.001256281	-0.239037371	0.936355193	-0.400335961	0.180746536	0.761612516	0.044194726	-0.097686414	0.000819676	-0.092073059	0.192617926	-0.084004228	-0.033779874	0.535794069	0	5.37875653	5	7	23	9	0.777777778	0.217391304	3.577777778	0.378205574	0.070314686	0.248171998	2.34711199	0	-5.21E-06
AT1G03870	1	744	0.487903226	0	0.005376344	0.001344086	1.96732355	-0.814664462	2.840735112	1.886617077	1.839122064	0.095798724	2.242090957	-0.547054983	1.65235285	2.704020635	0.126888327	0.013032114	2.47485878	0	5.805709907	11	7	21	15	0.466666667	0.523809524	0.890909091	0.925834152	0.159469585	0.527447452	5.288873406	0	3.75E-05
AT1G03880	1	1368	0.511695906	0	0.000730994	0.000730994	0.114694464	-0.521612017	-0.371691915	-0.528726718	0.766074899	0.967118338	-0.501123406	-0.881837402	-0.528241907	-0.388781177	-0.101336773	0.101980024	0.455531638	0		15	14	41	21	0.666666667	0.365853659	1.822222222					1	1.08E-05
AT1G03890	1	1356	0.498525074	0.000737463	0.003687316	0	0.171125698	0.015194056	-0.370546822	-0.388693989	0.034845459	0.956375145	-0.354294428	-0.851120923	-0.489037534	-0.531643181	0.001035729	0.12443839	0.085780462	0		23	31	47	11	2.818181818	0.489361702	5.758893281					0	7.16E-06
AT1G03900	1	819	0.504273504	0.010989011	0.003663004	0.001221001	0.385653736	-0.330847143	2.232454928	1.186195788	2.631165629	-0.064523922	1.763337699	0.524827136	1.64501459	1.558086468	0.38422604	-0.055433091	2.706898903	0	6.423454993								0.353933453	0.055100169	0.023977085	0.533394478	0	2.02E-05
AT1G03905	1	873	0.458190149	0.022909507	0.002290951	0	0.801806994	0.381883933	-0.056311879	-0.209507689	-0.078282652	-0.114459115	-0.250916107	-0.201717145	-0.128575003	-0.196614689	-0.102636634	0.055372159	0.142615836	0	1.786930413								1.107372694	0.619706669	0.00012792	2.817630059	0	2.29E-05
AT1G03910	1	2151	0.453717026	0.037410072	0.00263789	0.001678657	-0.154708153	0.710050849	-0.086106471	-0.061009821	0.532962283	0.290916981	-0.258342782	0.260718248	-0.064467884	-0.231665197	-0.082143312	-0.023636508	0.239952024	0	4.498168761	23	25	53	24	1.041666667	0.433962264	2.400362319	0.218318712	0.04853502	0.071686932	0.180781179	5	6.01E-06
AT1G03920	1	1710	0.428070175	0.000584795	0.004678363	0	0.362180201	-0.441610521	-0.448292522	-0.523998314	-0.386607845	0.144217423	-0.414773504	-0.862297339	-0.472131913	-0.385467999	-0.233689989	-0.006594743	-0.43139712	0		19	32	35	23	1.391304348	0.542857143	2.562929062					0	3.59E-05
AT1G03930	1	1416	0.447740113	0.039548023	0.002824859	0.002118644	-0.126130358	0.46343917	-0.251417779	0.024552037	0.275599075	0.135163272	-0.153881041	0.004112871	-0.020741013	-0.164574513	-0.138244714	-0.083244554	0.158416285	0	4.971204007								0.271644418	0.054643587	0.054254721	0.359595698	0	1.12E-05
AT1G03940	1	1410	0.462411348	0.004964539	0.00141844	0.00070922	0.285080595	0.504969119	-0.315723383	-0.077142184	0.381770986	0.167772778	-0.413374324	-0.426443687	-0.258101995	-0.359258766	0.037412536	0.034150913	0.528462729	0.072340426	1.784737066	28	38	42	26	1.461538462	0.666666667	2.192307692	0.940509737	0.526973836	0.137766307	1.441307573	1	1.54E-05
AT1G03950	1	633	0.447077409	0	0.001579779	0	0.65495147	0.386062645	-0.083856394	0.250129686	0.040553191	-0.281850507	0.068489886	0.192378552	-0.015879889	-0.079342384	-0.289231257	-0.088447474	-0.001952072	0.037914692	4.977090701	4	13	13	9	1.444444444	0.307692308	4.694444444	0.520717639	0.104622895	0.000173375	3.818837371	1	7.54E-06
AT1G03960	1	1639	0.409782609	0.018115942	0.003985507	0.002536232	0.167177308	0.840295804	-0.094340638	0.012102197	-0.076824041	-0.148700025	-0.275238888	0.628242003	-0.200840361	-0.329471373	-0.175116591	-0.057706998	-0.228587855	0	3.15065124	28	49	37	30	1.633333333	0.756756757	2.158333333	0.501456487	0.159159631	1.626992714	4.743747597	0	1.37E-05
AT1G03970	1	813	0.469864699	0.001230012	0.003690037	0.001230012	1.620433948	-0.860716507	3.404813093	1.464148576	2.715376395	-0.160120075	1.650130062	0.843928852	2.294157037	2.315068187	0.023680558	-0.108409533	2.608632643	0	4.954456131	12	14	28	8	1.75	0.428571429	4.083333333	0.378531554	0.076402241	0.006269448	2.232164826	0	4.62E-05
AT1G03980	1	1359	0.415746873	0	0.002943341	0	0.414140215	0.183981544	-0.399783396	-0.411193214	-0.35227154	-0.065718462	-0.250690617	-0.637243659	-0.408099847	-0.358312274	-0.166024772	0.008673508	-0.198218376	0													0	2.87E-05
AT1G03982	1	534	0.41011236	0.001872659	0.001872659	0	-0.381480646	-0.945505819	-0.51693034	-0.718831047	-0.352977475	-0.274000049	-0.529461005	-1.014260628	-0.571485348	-0.497535112	-0.275376272	-0.162040035	-0.498776986	0		49	18	23	6	3	2.130434783	1.408163265					1	5.00E-05
AT1G03990	1	2277	0.460693895	0.002195872	0.002635046	0.000878349	0.638448485	0.855606906	-0.204913536	0.090036572	0.505380425	0.70114469	0.172940076	-0.565756758	0.030333965	-0.125849632	-0.048351455	0.027780644	0.419593474	0	1.851511401	55	41	64	23	1.782608696	0.859375	2.0743083	0.418104096	0.225817727	0.281477102	1.149062365	15	3.57E-06
AT1G04000	1	459	0.553376906	0	0	0	0.629602644	-1.049510151	1.52030668	2.688351757	2.331638812	-0.249453871	2.442848917	-0.899284184	1.143069218	2.647313097	0.342502503	-0.230813914	3.52656324	0.793028322	3.777713998	20	20	8	7	2.857142857	2.5	1.142857143	0.498092543	0.131850252	0.181197763	0.615610559	0	3.90E-05
AT1G04010	1	1902	0.445320715	0.014195584	0.009463722	0.002628812	0.265340979	0.84670183	0.03843425	-0.221304866	0.018473851	-0.10039177	-0.293290466	0.464634046	-0.340099117	-0.280868564	-0.127693654	-0.034595531	-0.05020876	0	2.165099584	12	8	34	23	0.347826087	0.352941176	0.985507246	0.376065955	0.17369453	0.103590564	0.344484165	0	1.31E-05
AT1G04020	1	2821	0.434569629	0.008397481	0.00279916	0.00139958	1.480400672	0.689492009	-0.271560224	-0.493297348	-0.844537038	0.177063455	-0.530931506	-0.129131424	-0.584337373	-0.571038719	-0.114988943	0.087222386	-0.549667746	0	1.116562016	57	49	63	23	2.130434783	0.904761905	2.354691076	0.470537679	0.42141652	0.195223422	0.243117802	0	2.32E-05
AT1G04030	1	1305	0.429885057	0.024521073	0.003831418	0.003831418	1.451299928	0.885394843	-0.163689299	-0.163665751	-0.087145218	0.228579327	-0.085588305	0.036259975	-0.280578862	-0.210766132	-0.313718692	0.044611827	-0.067756101	0	0.755541789	35	40	26	16	2.5	1.346153846	1.857142857	0.414494837	0.548606104	0.044383508	0.171270275	1	1.59E-05
AT1G04040	1	816	0.470588235	0.00122549	0.00122549	0.00122549	1.394372968	-0.270114926	0.259700189	0.463271639	0.902517246	0.031874111	0.392768472	-0.718268393	0.39289481	0.414975105	-0.185373238	-0.032767743	0.892231879	0	6.988939588	15	16	16	19	0.842105263	0.9375	0.898245614	0.671053709	0.096016527	0.469629573	3.628271041	0	1.44E-05
AT1G04050	1	2205	0.441723356	0.031292517	0.004535147	0.002267574	0.291146018	1.136453717	-0.376389441	-0.252849428	-0.412681157	0.392576318	-0.113370432	-0.619311164	-0.31385447	-0.34522984	-0.097018357	0.130964813	-0.228089246	0		100	80	53	27	2.962962963	1.886792453	1.57037037					6	7.02E-06
AT1G04070	1	285	0.536842105	0.010526316	0.003508772	0	1.440467646	-1.097496352	3.34045647	1.738131513	3.83129108	0.001442173	2.754312158	0.79429593	1.922652224	2.164661403	-0.175001719	-0.09369992	3.51134397	0	3.111873697	15	5	6	3	1.666666667	2.5	0.666666667	0.453752119	0.145813154	1.674682144	5.776883472	3	1.99E-05
AT1G04080	1	2489	0.458946078	0.025582108	0.003216912	0.000612745	-0.301898093	1.299310521	-0.365699156	-0.523933523	0.151172596	0.175483932	-0.504066369	0.65399847	-0.528361803	-0.465211702	-0.064177839	0.001361407	-0.185130794	0	5.898401896								0.238291823	0.040399387	0.008258159	0.293969254	0	-6.77E-06
AT1G04090	1	1719	0.436300175	0.006399069	0.001745201	0.001745201	1.009987674	0.531286964	-0.325040911	-0.098534955	-0.209494988	0.35716073	-0.014151963	-0.659926846	-0.090058214	-0.352292374	-0.098899827	0.065369409	0.242487775	0													14	1.63E-05
AT1G04100	1	786	0.455470738	0.001272265	0.002544529	0.001272265	1.240593764	0.13505043	0.673441336	0.245359929	0.159869089	0.079378967	0.076987196	0.267075562	0.294754054	-0.042176456	-0.045607785	-0.033329471	0.189361461	0	2.30629289	27	25	26	14	1.785714286	1.038461538	1.71957672	0.436410265	0.189225864	0.182910758	0.358334152	1	2.23E-05
AT1G04110	1	2328	0.457474227	0.007302405	0.003006873	0.000429553	0.886927244	0.723181531	-0.355856957	-0.279019257	-0.179519107	1.814333614	-0.317277129	-0.68731883	-0.376295092	-0.528026438	-0.030047684	0.135411377	0.01723338	0	0.89310092	20	29	50	31	0.935483871	0.4	2.338709677	0.465798159	0.521551538	0.023528058	0.921954875	0	8.89E-06
AT1G04120	1	4770	0.425344353	0.024022039	0.006391185	0.002203857	0.110747442	1.139451243	-0.176377915	-0.303346147	0.396809262	-0.050464897	-0.449390474	0.841540851	-0.373091011	-0.284438166	-0.087794284	0.014161518	-0.100791076	0	3.636065532	31	39	113	46	0.847826087	0.274336283	3.090462833	0.330535735	0.090904779	0.090246996	0.358817446	0	7.44E-06
AT1G04130	1	1083	0.44598338	0.002770083	0.000923361	0	1.104108548	0.092609373	0.653212632	0.913595545	0.703068169	-0.133047478	0.831679798	0.393436226	0.663514503	0.292325437	-0.094679993	-0.060544011	0.565046523	0	2.765653281	14	28	23	20	1.4	0.608695652	2.3	0.512707161	0.185383745	0.086929436	0.963732534	0	1.37E-05
AT1G04140	1	2499	0.45404837	0.024395373	0.006098843	0.003785489	-0.207906858	1.415403216	-0.248244811	-0.554434209	0.505725618	-0.173624254	-0.472272809	0.903224158	-0.418330337	-0.375864197	-0.049892176	-0.016914249	-0.067515191	0	5.252706807	38	28	56	20	1.4	0.678571429	2.063157895	0.289565273	0.055126868	0.347221135	3.520340583	0	-4.67E-06
AT1G04150	1	3039	0.460348799	0.000329056	0.003619612	0	1.554267041	0.295881117	-0.257579774	-0.245813083	-0.271941674	0.544962604	-0.293927497	-0.839434257	-0.432492004	-0.412993843	-0.092612985	0.134200622	0.067157731	0		49	33	64	22	1.5	0.765625	1.959183673					1	1.62E-05
AT1G04160	1	4503	0.419942261	0.033089052	0.00532978	0.001554519	-0.301430783	1.356079549	-0.395919044	-0.459185713	-0.464727172	0.256972902	-0.358552998	0.435611305	-0.520139148	-0.503062656	-0.159287651	0.02257561	-0.455544032	0	1.222675491	13	69	51	62	1.112903226	0.254901961	4.366004963	0.43479799	0.355611929	0.103443686	0.52367423	0	1.04E-05
AT1G04170	1	1398	0.438483548	0.028612303	0.005007153	0	-0.263969566	0.765551375	-0.255224058	-0.277899481	0.336215406	-0.172105517	-0.412418145	0.250488576	-0.307277977	-0.272061045	-0.102781384	-0.055876896	0.186199124	0	5.687108492	2	5	37	23	0.217391304	0.054054054	4.02173913	0.261634873	0.046004903	0.020237111	0.474702461	0	1.06E-05
AT1G04171	1	165	0.448484848	0	0.012121212	0	-0.204784935	-0.486391734	-0.53223898	-0.752661272	-0.197808137	-0.103536294	-0.603505042	-0.947483927	-0.537357749	-0.261541739	0.149329214	-0.001532153	0.056749583	0													1	4.48E-05
AT1G04180	1	1266	0.47235387	0	0.000789889	0.001579779	2.612753627	-0.2421193	0.016180822	-0.35218529	0.074292065	0.46160633	-0.370783529	-0.883547024	-0.349712682	-0.05547706	0.073171513	0.133355593	0.47179182	0.208530806	1.695888174	6	38	34	34	1.117647059	0.176470588	6.333333333	0.942026084	0.555476533	0.18668602	1.159190556	0	4.33E-05
AT1G04190	1	987	0.434650456	0.014184397	0.003039514	0.003039514	0.001279376	0.275157867	0.11426259	0.101961963	0.430921202	-0.214642875	0.017548432	0.488582962	0.068258171	0.153739399	-0.201420528	-0.097350217	0.104145848	0	4.227090088								0.345073236	0.081633755	0.031200328	0.333451139	0	1.62E-05
AT1G04200	1	2199	0.422464757	0.021828104	0.003183265	0.002273761	-0.003095622	0.758913183	0.058942911	-0.036855659	0.097077533	-0.160685376	0.045492496	0.76221725	0.012564495	-0.03727135	-0.185377372	-0.097204918	0.018611971	0	4.03273178	31	40	62	29	1.379310345	0.5	2.75862069	0.448759819	0.111279362	0.609794358	38.43936017	0	1.35E-05
AT1G04210	1	3339	0.423480084	0.028751123	0.001497454	0.000898473	-0.11962052	0.890391208	0.235971417	-0.378978002	0.496432634	-0.092781746	-0.396705258	0.941585201	-0.307545117	-0.172120227	-0.07632045	-0.042969305	-0.035886568	0	3.794409518	48	52	78	46	1.130434783	0.615384615	1.836956522	0.246928515	0.065076928	0.082654697	0.33340636	0	1.51E-05
AT1G04220	1	1587	0.45557656	0.001260239	0.003780718	0	-0.012579349	-0.345330718	-0.288162742	0.048344028	0.591207747	0.291877947	-0.350296376	-0.810723589	-0.496947903	-0.096221197	-0.07928163	0.050516311	0.371539284	0	1.41656828	8	30	53	20	1.5	0.150943396	9.9375	0.998475464	0.704855162	0.142452732	0.35018008	0	2.42E-05
AT1G04230	1	978	0.448875256	0.007157464	0.00204499	0.001022495	-0.07048625	0.40613443	0.267752543	0.740785241	0.872616786	-0.224762112	0.931066382	0.602487163	0.922520529	0.684272823	-0.223313667	-0.11469864	0.880673053	0	3.256063183	13	22	14	11	2	0.928571429	2.153846154	0.285510053	0.087685661	0.080907693	1.004463032	2	7.52E-06
AT1G04240	1	570	0.401754386	0	0	0.001754386	1.946260979	-0.33333691	1.844566416	1.435750478	0.910796399	-0.084901645	0.357456983	0.231809403	1.021998148	3.241064167	-0.277090018	-0.100567938	0.94067796	0	5.983661756	10	12	12	5	2.4	0.833333333	2.88	0.566465165	0.094668647	0.918988256	5.475556799	0	4.90E-05
AT1G04250	1	690	0.492753623	0	0	0	1.801681699	-0.722229782	0.249922566	-0.077640441	0.848525681	0.133879108	-0.049223338	-0.744476152	-0.182275657	1.082636028	-0.071284412	0.090434201	0.774373108	0	5.82878748	5	9	24	10	0.9	0.208333333	4.32	0.933698268	0.160187393	1.274995536	10.88709286	4	3.04E-05
AT1G04260	1	549	0.508196721	0	0	0	1.279591155	-0.979455566	3.891145868	2.213006628	3.745490376	0.196223216	4.230038915	0.780092958	3.651659569	3.08144376	0.366595264	-0.077197849	4.709737124	0	3.826986025	2	14	21	3	4.666666667	0.095238095	49	0.30092648	0.078632762	0.046466611	0.088819174	1	3.97E-05
AT1G04270	1	514	0.471038251	0.006557377	0	0	0.119189955	-0.302762784	1.463290171	1.322799961	1.498958716	-0.235614169	0.151277	1.140698989	1.056867103	1.186894456	-0.028150265	-0.09427833	1.064318321	0.006557377	7.823255563	1	2	14	11	0.181818182	0.071428571	2.545454545	0.394567074	0.050435151	0.104802873	1.409386887	0	9.58E-06
AT1G04280	1	1605	0.447352025	0.004361371	0.004984424	0.000623053	0.067355307	-0.48755233	-0.149754205	0.83482215	0.483627884	-0.154534311	0.194020965	-0.759183617	0.161231972	1.122520164	-0.073908155	-0.092101654	0.733551986	0.217445483	3.911232367	24	24	52	28	0.857142857	0.461538462	1.857142857	0.684371813	0.174976005	0.630620945	2.634000053	1	3.65E-05
AT1G04290	1	468	0.463675214	0.002136752	0.002136752	0	1.383595264	-0.947746944	1.7957849	3.341343901	1.860751608	-0.281797325	2.557429902	-0.001288441	2.246659698	2.509718188	-0.062249506	-0.139010427	2.203989265	0	5.427179895	7	5	14	12	0.416666667	0.5	0.833333333	0.542765325	0.100008722	0.204610851	7.286236307	0	1.34E-05
AT1G04300	1	3590	0.448559671	0.031655587	0.003007281	0.00150364	-0.374729723	1.078237924	-0.405206808	-0.2259753	0.524591607	-0.022897233	-0.503223939	0.030149738	-0.517971544	-0.440153525	-0.003084834	0.024327324	0.175570115	0	4.820924886	101	77	72	45	1.711111111	1.402777778	1.21980198	0.303485228	0.062951661	0.212177299	1.513411932	1	3.26E-07
AT1G04310	1	1938	0.470588235	0.013931889	0.002579979	0.000515996	0.728221644	0.609086682	0.119326595	0.791952061	0.865410553	0.825062658	0.174821457	-0.143464257	-0.030304596	0.122929781	-0.031895341	-0.001671462	0.956891589	0	1.236966086	30	33	57	53	0.622641509	0.526315789	1.183018868	0.768738306	0.621470802	0.093533554	0.447107601	0	-4.47E-07
AT1G04330	1	303	0.544554455	0.00330033	0	0	1.691396594	-0.415896651	-0.053023044	-0.350379904	0.879955564	1.186103342	-0.376036733	-0.880720001	-0.202523046	-0.220775523	0.394660219	0.195131571	1.12358148	0		4	9	6	10	0.9	0.666666667	1.35					3	1.48E-05
AT1G04340	1	480	0.447916667	0.0125	0.004166667	0	-0.303101421	0.507102389	0.014825478	0.336163334	0.729390467	-0.094858753	0.25322614	0.626360253	0.53891097	0.350193899	-0.148497539	-0.063645819	0.364881654	0	4.476323253	6	10	10	9	1.111111111	0.6	1.851851852	0.329776494	0.073671287	2.23123302	19.08507814	3	6.66E-06
AT1G04350	1	1083	0.435826408	0	0.000923361	0.000923361	1.640993467	-0.142980191	1.148294366	0.148031846	0.144895499	-0.109224962	0.778596137	0.176437727	0.56751205	0.328549712	-0.06318494	-0.044256313	0.233568324	0	5.540868573	28	30	33	16	1.875	0.848484848	2.209821429	0.589655314	0.106419293	0.794410935	2.570267262	1	3.28E-05
AT1G04360	1	1146	0.458115183	0.0008726	0.002617801	0	2.48597768	-0.052913467	0.40183225	-0.114776737	0.966466645	1.962959931	1.036523444	-0.61129873	0.684928752	0.815915645	0.204598643	0.041948901	0.902977338	0	1.381606806	24	31	40	18	1.722222222	0.6	2.87037037	0.644913168	0.466784881	0.174734559	1.087968959	0	3.54E-05
AT1G04370	1	402	0.5	0.014925373	0.002487562	0	-0.218633229	-0.472756901	-0.400123652	-0.536650877	0.344626324	0.759139027	-0.509975989	-0.925763873	-0.577337016	-0.455986376	-0.095980403	0.069738132	0.151799993	0		8	7	17	6	1.166666667	0.470588235	2.479166667					0	1.62E-05
AT1G04380	1	1038	0.439306358	0.005780347	0.003853565	0.000963391	0.422899951	0.491963083	-0.445301239	-0.411469453	-0.151111821	0.105608414	-0.322641311	-0.820211724	-0.460878604	-0.440089287	-0.136053201	0.080095015	-0.272577292	0		13	53	24	18	2.944444444	0.541666667	5.435897436					33	1.65E-05
AT1G04390	1	2550	0.438431373	0.029019608	0.003921569	0.000392157	0.136292573	0.974263182	-0.073216316	-0.225423931	0.164803449	0.103789981	-0.131875328	0.57349805	-0.146835812	-0.151339469	-0.138897972	-0.005283186	0.017637954	0	2.447577236	86	74	70	44	1.681818182	1.228571429	1.368921776	0.376017768	0.153628561	0.00760084	0.399824123	4	1.11E-05
AT1G04400	1	1839	0.445894508	0.039151713	0.001631321	0.001087548	0.115297512	0.450784199	0.238763182	0.010838208	1.371611212	-0.140046918	-0.387634152	0.09295316	0.118552372	0.729580453	-0.132578001	-0.095906043	0.956874463	0	6.295721455								0.560591805	0.089043299	0.517006288	7.452069885	1	1.93E-05
AT1G04410	1	999	0.488488488	0.022022022	0.004004004	0.001001001	-0.06786816	0.652913167	0.738514578	0.307609481	2.163967102	-0.240153737	-0.133357293	0.191830539	0.316692773	1.094572883	-0.073190224	-0.052983042	1.6628939	0	8.850171047	2	6	21	16	0.375	0.095238095	3.9375	0.309162949	0.034932991	0.102177289	0.183519835	0	-1.35E-07
AT1G04420	1	1239	0.451170299	0.018563358	0.001614205	0	0.200122617	0.193095313	0.61296805	0.490981165	0.703227485	-0.143911283	0.487819164	0.510868107	0.362532056	-0.04555364	-0.042685735	-0.088013667	0.676533203	0	6.326805585	15	25	23	24	1.041666667	0.652173913	1.597222222	0.398061362	0.062916642	34.06881396	370.1461619	0	9.45E-06
AT1G04430	1	1872	0.440705128	0.034188034	0.003739316	0.001068376	0.097960012	0.557788005	-0.12522072	0.322421124	0.486452584	-0.069136455	-0.124515336	0.153622642	0.151905702	0.048614208	-0.074808985	-0.067346363	0.372904309	0	5.919045911	12	24	40	46	0.52173913	0.3	1.739130435	0.456104957	0.077057175	0.163684696	1.128352298	0	9.49E-06
AT1G04440	1	1407	0.443496802	0.019189765	0.00355366	0.001421464	-0.172492293	0.500169416	-0.034147216	-0.173349849	0.478408873	-0.193651977	-0.456513872	0.675473047	-0.085937716	0.216042724	-0.149051878	-0.110949687	0.251602356	0	5.691811986	13	20	32	26	0.769230769	0.40625	1.893491124	0.327278751	0.057499923	0.050298432	0.92762383	0	1.40E-05
AT1G04445	1	519	0.53371869	0	0.003853565	0	3.756625055	-0.065896106	0.212206084	-0.740388556	0.671859287	0.758352329	-0.332320872	-0.890352484	-0.375749385	-0.349489164	0.417320271	0.248996514	0.680622228	0													0	2.35E-05
AT1G04450	1	663	0.457013575	0.006033183	0	0.001508296	-0.10451073	0.176693059	-0.400120133	-0.282545485	-0.28487076	0.612371217	-0.456422983	-0.860267709	-0.498607646	-0.478567331	-0.050508687	0.109065363	-0.052036399	0		15	9	10	6	1.5	1.5	1					2	1.42E-05
AT1G04470	1	3108	0.466859717	0.014800515	0.004182754	0.000965251	0.68335861	0.302925268	-0.41338025	-0.333791056	-0.272481412	2.810653408	-0.296579265	-0.914043085	-0.475038919	-0.560235588	0.063588133	0.124051308	-0.092298183	0		35	91	90	41	2.219512195	0.388888889	5.707317073					14	7.19E-06
AT1G04480	1	423	0.489361702	0	0.002364066	0	0.232075256	-0.840827361	2.752247201	1.439590818	2.413233723	-0.08296918	0.942301699	1.107047601	1.851100286	1.595471536	-0.018486932	-0.131978573	2.436051112	0.030732861	6.969336429	0	1	11	9	0.111111111	0	Inf	0.397510711	0.057037096	0.062213691	1.390988018	0	2.66E-05
AT1G04490	1	1206	0.395522388	0.000829187	0.002487562	0	0.240088354	0.711359845	-0.438756318	-0.463700248	-0.530790209	0.13866467	-0.236514031	-0.728815624	-0.400497518	-0.355877167	-0.284058597	0.037256526	-0.454393263	0		71	25	38	22	1.136363636	1.868421053	0.608194622					0	2.30E-05
AT1G04500	1	1161	0.428940568	0.007751938	0.003445306	0.000861326	0.43301632	-0.358393382	-0.421392332	-0.260147927	0.071286119	0.105139675	0.093461164	-0.841124129	-0.18832248	-0.006028934	-0.110949582	0.04777802	0.217027014	0		9	26	28	17	1.529411765	0.321428571	4.758169935					0	3.48E-05
AT1G04501	1	129	0.395348837	0	0	0	-0.621056501	-1.207833978	-0.604671621	-0.885206203	-1.3726937	-0.370387656	-0.703997771	-0.927366019	-0.65154041	-0.761278221	-0.010727824	-0.326062509	-0.819009711	1													0	0.000101974
AT1G04510	1	1771	0.449427481	0.036259542	0.003180662	0	-0.119597687	0.857728557	-0.05543336	-0.258347786	-0.029562707	-0.263377289	-0.37768158	0.716262993	-0.246077613	-0.24124945	-0.18675605	-0.030708206	-0.216391256	0	4.741132911	13	27	39	17	1.588235294	0.333333333	4.764705882	0.2254146	0.047544459	0.022320983	0.180950046	0	7.28E-06
AT1G04520	1	924	0.437229437	0	0.001082251	0.001082251	2.758999056	-0.915633895	1.011147037	2.214815892	0.641061692	-0.127635867	1.358202676	-0.181997297	1.418790624	0.542335154	-0.05852904	-0.03379016	0.975021576	0.231601732	2.168886255	8	9	21	25	0.36	0.380952381	0.945	0.888498956	0.409656778	0.383332545	0.984502632	0	3.48E-05
AT1G04530	1	933	0.429796356	0.001071811	0.003215434	0	1.629573756	-0.307458346	1.190565978	1.958776365	0.695524421	-0.292489931	0.715136454	0.71233852	1.457108812	1.055079639	-0.204235381	-0.074737325	1.035094168	0	6.207668516	20	29	18	15	1.933333333	1.111111111	1.74	0.717976836	0.115659661	0.751237676	2.031246299	0	1.70E-05
AT1G04540	1	1806	0.46013289	0.00110742	0.003322259	0.00110742	3.511159877	-0.395524239	0.710590208	0.564907922	0.049883157	0.247875058	0.44633071	-0.67854954	1.065049953	0.02122255	-0.003843472	0.123488459	0.78941906	0	1.060752561	29	54	73	46	1.173913043	0.397260274	2.955022489	0.593158996	0.559186957	0.107480964	0.518985494	0	4.05E-05
AT1G04550	1	1039	0.465378422	0	0	0	1.370340158	0.026395066	1.682896333	1.601582881	1.631613667	-0.1073776	1.232982574	1.382831621	1.417203582	1.064265477	-0.12409786	-0.048906374	1.542828736	0	4.326456203	14	18	18	7	2.571428571	0.777777778	3.306122449	0.583743363	0.134924135	0.294511024	0.421821856	0	5.36E-06
AT1G04555	1	459	0.464052288	0.004357298	0	0	0.151763851	-0.396744353	0.608975249	1.335164802	0.87872739	-0.170584969	1.718807025	-0.460348278	1.508718303	1.029023997	-0.185082535	-0.154629029	0.823155586	0	3.780127773	5	9	13	13	0.692307692	0.384615385	1.8	0.394175959	0.104275829	0.024610523	2.615017672	0	1.53E-05
AT1G04560	1	561	0.472370766	0.003565062	0.001782531	0	-0.171393469	-0.177857041	-0.38713263	-0.569109477	-0.137000446	-0.015154106	-0.413418805	-0.743847884	-0.530601635	-0.478093907	-0.089745716	0.062100029	-0.229437979	0		9	8	19	14	0.571428571	0.473684211	1.206349206					0	2.04E-05
AT1G04570	1	1629	0.440761203	0.000613874	0.004297115	0.000613874	2.127935355	0.742140078	0.119192284	0.028439896	0.008463473	0.490432985	0.064701517	-0.262796458	-0.075572403	-0.108093217	-0.208531939	0.087027212	0.12265226	0		24	23	39	21	1.095238095	0.615384615	1.779761905					0	1.13E-05
AT1G04580	1	4014	0.433981066	0.002491281	0.003238665	0.000249128	0.466877255	1.060756196	-0.432027782	-0.358741746	-0.579919301	0.0638567	-0.22492429	-0.843058535	-0.463404919	-0.531418215	-0.125690989	0.155270734	-0.43209011	0		61	76	73	45	1.688888889	0.835616438	2.021129326					2	8.21E-06
AT1G04590	1	1348	0.432420687	0.024337245	0.003476749	0.002607562	-0.144644668	0.395851077	-0.061562096	0.032506697	0.043972663	0.010474785	-0.040197617	0.202437009	-0.110335649	-0.192743984	-0.001480826	-0.011551612	-0.106556679	0	3.547447329	31	34	21	15	2.266666667	1.476190476	1.535483871	0.32230982	0.09085683	0.162141779	1.680573435	45	1.78E-05
AT1G04600	1	5193	0.418447911	0.006932409	0.002888504	0.000770268	-0.174338639	0.831867722	-0.47932913	-0.444861493	-0.692062463	0.177674778	-0.388217776	-0.808969814	-0.524081283	-0.537984107	-0.208439319	0.079105825	-0.565640115	0													2	1.47E-05
AT1G04610	1	1314	0.46194825	0.000761035	0.00152207	0.000761035	2.870910693	-0.125882596	-0.210720982	-0.06237677	0.382394543	1.231480543	-0.17364125	-0.8793756	-0.377377733	-0.03800674	-0.13431275	0.046768554	0.28752765	0		5	13	16	36	0.361111111	0.3125	1.155555556					0	1.98E-05
AT1G04620	1	1389	0.442764579	0.016558675	0.02087833	0.005039597	0.053549596	1.035452285	-0.213580405	-0.451978093	-0.234618758	-0.020136391	-0.489133706	0.74155371	-0.468104922	-0.234576557	-0.19214725	-0.005942875	-0.371445021	0	3.431336885	18	17	25	16	1.0625	0.72	1.475694444	0.931152161	0.271367165	0.169532734	1.237377711	0	1.10E-05
AT1G04625	1	774	0.419896641	0.00129199	0.002583979	0	1.064341749	-0.031779749	-0.317401918	-0.458392151	0.27634774	-0.153778337	-0.302435526	-0.783486909	-0.385267043	-0.455319545	-0.082508448	0.073218935	-0.004752088	0		123	36	102	26	1.384615385	1.205882353	1.148217636					124	3.23E-05
AT1G04630	1	432	0.509259259	0	0	0	0.089984839	-0.383228503	2.103024601	0.752570073	3.178080324	0.046630698	2.542538234	0.598271113	1.316022963	1.066775586	0.22018398	-0.015962418	2.15906377	0	4.910734437								0.264105395	0.053781242	0.069984175	0.619099151	0	8.00E-06
AT1G04635	1	456	0.421052632	0.002192982	0	0	2.11483112	-1.090752155	3.001148071	1.009031921	1.183027784	-0.247781937	2.236647333	1.078335927	1.641387252	1.234100463	-0.063399103	-0.079670717	1.033184063	0	1.40051352								0.601163576	0.429245107	0.129668962	1.232679057	0	5.88E-05
AT1G04640	1	708	0.429378531	0	0.001412429	0	0.123039683	0.118082816	-0.111364723	0.14542111	0.352228005	-0.084010323	0.210466253	-0.108396384	0.556800372	-0.107446236	0.031812766	-0.058759203	0.506518556	0	5.338429372	5	16	14	18	0.888888889	0.357142857	2.488888889	0.453868442	0.085019097	27.29119559	222.9774721	0	2.19E-05
AT1G04645	1	387	0.42118863	0	0.005167959	0	0.210960974	-0.520611353	-0.45090331	-0.569476021	-0.081335093	0.998172238	-0.481606807	-0.733809923	-0.503631624	-0.423634077	0.034940284	-0.103254662	-0.116790955	0		22	12	7	5	2.4	3.142857143	0.763636364					1	4.02E-05
AT1G04650	1	2994	0.41750167	0.01002004	0.003006012	0.001336005	0.519570934	0.996501232	-0.373829894	-0.24650868	-0.467534747	0.360761407	-0.366131379	-0.460769584	-0.440157453	-0.499193332	-0.12939717	0.055038416	-0.333089517	0		52	82	50	37	2.216216216	1.04	2.130977131					0	1.17E-05
AT1G04660	1	639	0.569640063	0.001564945	0	0	0.686749882	0.230443545	-0.181025435	-0.422611025	1.588954167	1.213226934	-0.385322	-0.986116274	-0.236493799	-0.119300531	0.451747368	0.140683206	1.097630898	0		5	16	15	16	1	0.333333333	3					0	-5.38E-06
AT1G04670	1	381	0.448818898	0	0.005249344	0	-0.097259851	-0.459412484	-0.448838055	-0.339032783	-0.290784	-0.30757357	-0.393662722	-0.763404974	-0.246919524	-0.036143008	-0.234113473	-0.046060263	-0.153813179	0		1	7	3	8	0.875	0.333333333	2.625					0	3.32E-05
AT1G04680	1	1296	0.486882716	0.002314815	0.00308642	0.000771605	0.932298802	-0.116961665	-0.241505865	0.521493374	0.867396097	1.412686606	-0.233166144	-0.865488367	0.019532564	0.118959147	-0.004731235	-0.031172504	1.025199326	0	5.430094366	7	12	41	43	0.279069767	0.170731707	1.634551495	0.654823851	0.120591615	0.532975758	15.02711452	0	4.27E-06
AT1G04684	1	150	0.393333333	0	0	0	-0.67289719	-1.198041876	-0.555068002	-0.924773568	0.257890484	-0.115318851	-0.262781015	-0.88941533	-0.231265016	-0.131689105	-0.264638733	-0.19411377	-0.019921692	0													905	6.07E-05
AT1G04690	1	987	0.467071935	0.001013171	0.002026342	0.001013171	0.093378296	0.019221859	1.509357053	1.256521778	1.633753022	-0.297673946	0.41610145	0.584799618	0.979802874	1.308978625	0.023207811	-0.078592737	1.606297994	0	6.292160435	2	2	27	12	0.166666667	0.074074074	2.25	0.311997353	0.049585092	0.391531024	0.384883954	1	1.29E-05
AT1G04700	1	3129	0.417705337	0.026526047	0.0035155	0.000319591	-0.110385277	0.893893257	-0.467972762	-0.472148001	-0.428703519	0.154917064	-0.379589996	-0.736940379	-0.468598696	-0.528669807	-0.055366521	0.053653018	-0.381564359	0		40	66	50	42	1.571428571	0.8	1.964285714					0	1.92E-05
AT1G04710	1	1332	0.478978979	0.026276276	0.000750751	0.001501502	0.243516443	0.951861857	-0.214824657	-0.221530924	0.042801525	0.422462681	-0.319041402	0.392534161	-0.378465601	-0.442860966	-0.029366298	0.055155937	-0.053586088	0.016516517	3.658969441	20	31	44	15	2.066666667	0.454545455	4.546666667	0.475844457	0.130048765	0.66114466	9.41457813	1	-3.56E-06
AT1G04730	1	2832	0.425141243	0.02259887	0.006002825	0.001059322	0.716327727	1.006273574	-0.206281745	-0.316188161	-0.636001825	-0.044888793	-0.327967048	0.562986418	-0.481772009	-0.524447474	-0.142135623	0.050322858	-0.405908168	0	0.840384994	70	46	77	23	2	0.909090909	2.2	0.477408502	0.568083087	0.188705206	0.078505511	0	1.73E-05
AT1G04750	1	736	0.435323383	0.004975124	0.001658375	0.00331675	-0.077551307	0.160908219	0.572695432	0.458789872	0.94980093	-0.231259772	0.102768663	0.897915338	0.508518088	0.521562105	-0.313522607	-0.122100595	1.25122375	0	6.054855566	1	1	9	11	0.090909091	0.111111111	0.818181818	0.411848227	0.068019497	0.107561142	0.798037832	0	1.39E-05
AT1G04760	1	663	0.440422323	0.009049774	0.010558069	0.003016591	1.301278707	0.077372791	0.009718802	0.190440983	0.261507057	0.78194683	0.001557183	-0.197326254	-0.233215661	-0.12783388	-0.207682273	0.022195702	-0.147747858	0.177978884		2	11	13	10	1.1	0.153846154	7.15					1	2.15E-05
AT1G04770	1	912	0.444078947	0	0.001096491	0.002192982	1.221196023	-0.463680589	2.102517693	1.047039796	0.626298241	-0.191989107	0.189948049	1.112050135	0.214019841	1.067459421	-0.243567345	-0.071842101	0.997889851	0.069078947	3.703925096	7	11	15	12	0.916666667	0.466666667	1.964285714	1.059141391	0.285951083	1.177797245	11.34301119	0	3.33E-05
AT1G04778	1	171	0.555555556	0	0.005847953	0	2.166521983	0.041408384	-0.270216413	0.06733411	0.940869881	1.703147128	-0.213651329	-0.799755778	-0.334945991	-0.154391204	0.142971852	0.096359429	0.930076257	0													0	-7.23E-06
AT1G04780	1	1995	0.451629073	0.01754386	0.004010025	0.003007519	0.322019695	0.541809766	0.087653546	0.078162749	0.807809491	-0.02648773	-0.329710053	-0.116618953	0.029157521	0.111867478	-0.123754935	-0.052081737	0.631523829	0	4.581836325	14	18	47	43	0.418604651	0.29787234	1.405315615	0.310150068	0.067691215	0.034751728	1.948376985	0	1.24E-05
AT1G04790	1	1905	0.438845144	0.04671916	0.004724409	0.001049869	-0.185792265	0.964188982	-0.362721129	-0.357574582	0.312377252	0.11400096	-0.263547508	0.374696241	-0.342096963	-0.357354876	-0.033941172	-0.030533479	-0.061813196	0	3.698572869	81	63	44	23	2.739130435	1.840909091	1.487922705	0.249111603	0.067353439	0.877625157	9.72496104	12	1.03E-05
AT1G04800	1	603	0.532338308	0.00331675	0	0.001658375	-0.323780955	-0.586691743	-0.359877058	-0.538263848	2.503785141	3.119568647	-0.385378357	-0.842548013	-0.079895386	-0.272749316	0.320611865	0.120078059	2.26553838	0	5.961657951	22	22	27	8	2.75	0.814814815	3.375	0.761462678	0.127726663	0.024339656	536.1166111	0	1.63E-06
AT1G04810	1	3006	0.461410512	0.026280772	0.004324684	0.00166334	-0.176410041	1.346023292	-0.260662838	-0.407957404	0.095560305	0.304188393	-0.413004743	0.132691266	-0.52680413	-0.430490247	0.008440276	0.031409687	-0.171737364	0	4.39117196	25	57	78	28	2.035714286	0.320512821	6.351428571	0.259703632	0.059142214	0.062448052	0.625735127	0	-3.50E-06
AT1G04820	1	1353	0.485587583	0.005173688	0.002956393	0.002217295	0.283092735	0.597861733	0.397389446	0.057530007	1.474765083	0.488261354	-0.246370179	0.100124094	-0.051839041	0.02992151	-0.175696065	-0.005458506	1.196940959	0	6.890734212	0	0	53	5	0	0		0.533066453	0.077359892	0.243682032	9.208690514	0	-6.75E-06
AT1G04830	1	1545	0.457279061	0.021635497	0.003667033	0.001466813	0.347623283	0.236451797	1.047122397	-0.008605649	1.007120351	-0.159419308	0.426416827	0.829171397	0.269796457	0.173716053	-0.031569364	-0.036532782	0.645146166	0	4.208241668	9	16	33	14	1.142857143	0.272727273	4.19047619	0.249981081	0.059402739	0.014000842	0.265982445	0	1.99E-05
AT1G04840	1	1998	0.416916917	0.000500501	0.003003003	0.000500501	1.039325067	0.435534928	0.168556651	-0.157563177	0.05278035	0.355928649	-0.27732971	-0.028472639	-0.343459148	-0.387409202	-0.114904607	-0.01651561	0.092993999	0		54	43	62	16	2.6875	0.870967742	3.085648148					0	2.20E-05
AT1G04850	1	1242	0.466988728	0.02979066	0.002415459	0.002415459	-0.22577342	0.604981767	0.277722982	-0.162955109	0.527910862	-0.161075655	-0.095158291	0.207085022	-0.186416854	-0.109262157	0.052222457	-0.040682234	0.311822839	0	6.199714463	7	16	25	13	1.230769231	0.28	4.395604396	0.267654319	0.04317204	0.027686068	0.329942953	0	7.92E-06
AT1G04860	1	2886	0.43035343	0.036729037	0.004504505	0.001386001	-0.290148958	1.008322482	-0.337498296	-0.375821818	0.185756898	-0.049023066	-0.434889	0.034811876	-0.445906403	-0.464448895	-0.089435803	0.012550978	-0.155291518	0	3.351989196	85	53	70	45	1.177777778	1.214285714	0.969934641	0.21612081	0.06447539	0.023613741	0.330794181	0	1.15E-05
AT1G04870	1	1252	0.444611529	0.010025063	0.002506266	0	0.625816168	0.639435336	0.089857794	-0.021644153	-0.103200514	-0.192108217	-0.129126245	0.379252414	-0.158293324	-0.315574399	-0.053560244	-0.024605058	-0.024584432	0	4.005936395	6	12	20	8	1.5	0.3	5	0.442635771	0.110494957	0.074371713	0.494174945	0	1.21E-05
AT1G04880	1	1347	0.449146251	0.006681514	0.002227171	0.00074239	0.092767234	0.893715191	-0.456200848	-0.46153562	-0.708620978	0.39871305	-0.429776912	-0.771247518	-0.546952938	-0.549770199	-0.220756143	0.099297287	-0.385577035	0		35	25	26	10	2.5	1.346153846	1.857142857					0	6.53E-06
AT1G04890	1	1236	0.417475728	0.003236246	0.004045307	0.001618123	-0.340354058	-0.102892227	-0.499497907	-0.565174867	-0.774450212	0.692949124	-0.533812489	-0.807509193	-0.542387164	-0.625112644	-0.231293375	0.121737243	-0.551391937	0		21	39	34	8	4.875	0.617647059	7.892857143					4	2.83E-05
AT1G04900	1	1329	0.423626787	0.014296464	0.006772009	0.000752445	0.035332603	0.739324518	-0.251691669	-0.073789944	-0.297769508	0.006518394	-0.358891664	0.340636388	-0.420089864	-0.441204304	-0.232805088	-0.036530303	-0.411330704	0	2.151463869	12	13	30	11	1.181818182	0.4	2.954545455	0.535335846	0.248824	0.3448665	1.502690901	0	1.27E-05
AT1G04910	1	1560	0.446153846	0.040384615	0.002564103	0.000641026	-0.163935162	0.85359472	0.093337435	-0.176501114	0.631238815	-0.025506105	-0.118884534	0.108233938	-0.082727434	0.003059907	-0.062613457	-0.018781968	0.246789899	0	4.253365792	9	27	34	24	1.125	0.264705882	4.25	0.304573554	0.071607656	0.116045327	0.853908649	0	1.19E-05
AT1G04920	1	3189	0.462527438	0.012543117	0.004076513	0.000627156	0.298932822	0.822690538	-0.409602094	-0.299866792	-0.636052773	0.89244279	-0.433504997	-0.763179187	-0.517984987	-0.597335808	-0.019272241	0.116450175	-0.33254737	0		14	45	69	61	0.737704918	0.202898551	3.635831382					6	4.76E-06
AT1G04930	1	1089	0.493295019	0.017241379	0.002873563	0.001915709	1.107115541	-0.017068569	1.794502573	0.820400609	0.83562429	-0.023222935	1.056351392	0.653383025	0.847834989	0.18190665	0.002482816	-0.056985603	1.390795237	0	1.42055583	37	27	25	17	1.588235294	1.48	1.073131955	0.530311695	0.373312814	0.329149076	0.51641307	0	1.83E-05
AT1G04940	1	825	0.465454545	0.00969697	0.003636364	0	0.056567888	0.790038497	-0.04367892	0.058999682	0.698696511	-0.085001681	0.01529772	0.487758304	-0.142753886	-0.193777042	-0.042235368	-0.04338581	0.576911323	0	5.753824143	7	8	23	11	0.727272727	0.304347826	2.38961039	0.302565834	0.052585172	0.05190794	0.701853275	0	-3.30E-06
AT1G04945	1	2632	0.431009957	0.012565197	0.001422475	0	0.361747645	0.46587034	0.168550074	0.176046195	0.281077001	-0.08928118	0.113957736	0.393601606	0.037006305	-0.154744382	-0.186927523	-0.023077963	0.199091148	0	1.969342296	39	19	33	7	2.714285714	1.181818182	2.296703297	0.478563664	0.243006848	0.35875833	1.22335163	0	1.60E-05
AT1G04950	1	1650	0.427878788	0.015151515	0.002424242	0.001212121	-0.010518001	1.014997609	-0.155869934	-0.398888941	-0.226307683	-0.142870412	-0.398176081	0.796063259	-0.39781111	-0.476449365	-0.080694524	-0.015684824	-0.320762882	0	3.869090677	21	24	32	17	1.411764706	0.65625	2.151260504	0.25893769	0.066924689	0.064555969	0.68148535	0	9.37E-06
AT1G04960	1	1194	0.429811128	0.013272078	0.002041858	0.001020929	-0.280124656	0.446531901	-0.15948401	-0.089789539	0.238033197	-0.296063104	-0.007727019	0.497510245	0.088461025	-0.032571161	-0.275528016	-0.134972022	-0.057978779	0	4.637047383	21	20	23	8	2.5	0.913043478	2.738095238	0.277915166	0.059933648	0.050481726	0.729662166	0	1.33E-05
AT1G04970	1	1598	0.415574096	0.00238379	0.005562177	0.000794597	0.069905905	0.672255678	0.376807375	-0.006922553	0.404222782	-0.248513737	-0.045409371	0.764090669	0.0557795	0.051708838	-0.063134491	-0.057554672	0.185880962	0	4.731910951	15	28	30	16	1.75	0.5	3.5	0.373323215	0.07889481	5.26E-05	1.158889217	1	1.78E-05
AT1G04980	1	1344	0.438244048	0	0.001488095	0.001488095	0.64536538	0.77507448	-0.170984476	0.121498266	-0.248620384	-0.140250146	-0.242942195	-0.082400904	-0.210761317	-0.331620304	-0.090934273	0.018467005	-0.173920417	0	2.38422708	15	20	26	13	1.538461538	0.576923077	2.666666667	0.909392328	0.381420183	0.144475804	3.15555657	14	9.67E-06
AT1G04985	1	582	0.469072165	0.020618557	0	0	0.075384088	-0.16359894	0.592216737	0.508916428	1.054264629	-0.179107563	0.477708654	0.405529629	0.647671926	0.459456981	-0.057525694	-0.100175148	1.075439201	0	5.041250693	8	12	13	10	1.2	0.615384615	1.95	0.284879723	0.056509731	0.003469588	0.417108509	0	1.71E-05
AT1G04990	1	1215	0.46090535	0.001646091	0.002469136	0	0.787575735	0.918362401	-0.056256942	0.201616588	0.35923208	-0.151005875	0.076000051	-0.337803061	-0.017211065	0.081308308	-0.042050755	-0.0122059	0.297568942	0	3.720652126								0.883185449	0.237373831	0.780013028	3.54E-05	2	3.60E-06
AT1G05000	1	744	0.459051724	0	0.004310345	0	3.170003364	-0.342403236	0.678160662	0.061006811	0.784801575	0.518688508	0.395979511	-0.517853026	0.667007735	1.135131999	0.079205846	0.035973545	1.134624776	0	1.448373522								0.666911244	0.460455286	0.131170845	5.96E-06	1	5.03E-05
AT1G05010	1	972	0.466049383	0	0.00308642	0.002057613	2.088584693	-0.929910847	1.671240124	1.547079919	1.115947348	0.125933897	1.702032336	-0.733652522	1.896538492	2.410199467	-0.044107363	-0.123711672	1.627373748	0.08744856	8.446431052	8	14	21	22	0.636363636	0.380952381	1.670454545	0.652437376	0.077244149	0.057095034	2.010528299	1	4.15E-05
AT1G05020	1	1962	0.476044852	0.008154944	0.001529052	0.000509684	2.302323625	-0.301721738	0.276777742	0.566653755	0.540636023	2.093928204	1.406264506	-0.669233225	0.822485324	0.709227553	0.03678584	0.000257187	0.984127782	0	0.643142065	26	63	37	40	1.575	0.702702703	2.241346154	0.42846156	0.666200491	0.020866155	0.205997282	1	2.40E-05
AT1G05030	1	1575	0.447619048	0.014603175	0.005079365	0.001904762	-0.159919098	0.429931648	0.156523585	0.158760085	0.260138391	-0.216035316	0.060911869	0.34925231	0.170473973	0.049984556	0.007261148	-0.03557117	0.300076417	0	3.472709765	27	41	33	20	2.05	0.818181818	2.505555556	0.519743378	0.149665078	0.019846165	1.808172782	2	1.64E-05
AT1G05040	1	667	0.434871795	0	0.005128205	0.001025641	0.591131283	-0.00938396	-0.385779265	-0.031359578	-0.317782162	0.26641745	0.103861161	-0.718668005	-0.122079338	-0.34542866	0.011581574	0.044429787	0.210498879	0		15	18	17	7	2.571428571	0.882352941	2.914285714					1	2.55E-05
AT1G05055	1	1266	0.45892575	0.024486572	0.002369668	0.000789889	0.012713648	0.415585928	0.626303228	0.385861242	1.056861299	-0.067364296	0.371379871	0.363077935	0.386013678	0.156465207	0.046765303	0.005725505	0.702513172	0	2.757281801	3	18	28	31	0.580645161	0.107142857	5.419354839	0.244597911	0.088709798	0.090681728	0.039975831	0	1.30E-05
AT1G05060	1	762	0.452755906	0.00656168	0.00656168	0.001312336	1.152480178	-0.423405085	1.145660496	1.706347007	1.308126859	-0.075845579	2.457590969	0.134174815	1.761480582	1.160828837	-0.2032432	-0.077030604	1.445352283	0	4.748738098	8	20	20	19	1.052631579	0.4	2.631578947	0.360619009	0.075939966	0.223885812	0.873455735	0	1.45E-05
AT1G05065	1	252	0.432539683	0	0	0.003968254	0.958970365	-0.928711514	0.414981796	1.11746142	0.468632304	-0.281797325	0.792542977	-0.520919621	0.204499405	0.626441935	-0.132140861	-0.094599753	0.448564135	0	1.522523727	5	10	8	6	1.666666667	0.625	2.666666667	0.600648896	0.394508726	0.761976041	3.46E-05	0	3.37E-05
AT1G05070	1	555	0.49009009	0.030630631	0.001801802	0.003603604	0.035718089	-0.329157283	1.274044074	0.563627902	1.761696266	-0.046122085	0.338374499	0.176260121	0.530695241	0.430985965	-0.175480533	-0.007246608	1.545019012	0	5.217375364	9	19	18	10	1.9	0.5	3.8	0.419707535	0.08044419	0.024035338	0.390754584	0	1.40E-05
AT1G05080	1	1320	0.423484848	0.003030303	0.003030303	0	0.423982773	0.541551989	-0.353789693	-0.418570615	-0.285180646	0.014721243	-0.380582954	-0.739739367	-0.39981184	-0.449543934	-0.156909307	0.092004477	-0.249776997	0		54	48	21	22	2.181818182	2.571428571	0.848484848					82	2.08E-05
AT1G05085	1	375	0.408	0	0.002666667	0	0.464840476	0.29556556	-0.442949695	-0.310957368	-0.57879444	0.140460806	-0.504038739	-0.844040361	-0.503973035	-0.564826915	-0.196495958	0.050624387	-0.419660591	0													19	2.58E-05
AT1G05090	1	2121	0.421499293	0.000942951	0	0.000471476	0.310189954	0.349876243	0.587224765	-0.033342931	0.628703554	0.012153443	0.635942104	0.694086444	0.523647924	0.397818353	-0.006560678	-0.037382734	0.485349787	0	3.23248323	69	5	51	1	5	1.352941176	3.695652174	0.550924152	0.170433723	11.63109587	314.3573255	0	2.64E-05
AT1G05100	1	1020	0.510784314	0.000980392	0.000980392	0.001960784	3.865578977	-0.778144699	0.613212148	0.778581456	1.930533374	2.175667096	1.402369584	-0.954212186	1.004239283	0.67484036	0.173163611	0.051347799	2.385434144	0.112745098	1.045433792	17	18	25	10	1.8	0.68	2.647058824	0.853674208	0.816574148	0.051029501	0.264378713	0	2.88E-05
AT1G05120	1	2502	0.432054357	0.017585931	0.004796163	0.002797762	-0.189492861	1.070574533	-0.342288058	-0.113367957	0.062345857	-0.069575249	-0.246082462	0.394760984	-0.33981716	-0.365509206	-0.084155168	-0.021923268	-0.004031894	0	2.881663992	54	38	51	35	1.085714286	1.058823529	1.025396825	0.413598191	0.143527556	0.516233525	1.457676153	0	5.58E-06
AT1G05136	1	141	0.446808511	0	0	0	-0.081350352	-1.042503769	-0.428113147	-0.233376907	-0.619220815	-0.196261833	-0.233778288	-0.959303816	-0.440735807	-0.385312459	-0.243336657	-0.137930245	-0.430576463	1													0	7.28E-05
AT1G05140	1	1326	0.429110106	0.003016591	0.000754148	0	0.676858135	-0.694897371	2.069512774	0.642013401	0.799468224	-0.018002987	0.311519423	1.014476856	0.767161409	0.514652512	-0.22267324	-0.072257106	0.855877322	0	5.694189692	24	30	30	39	0.769230769	0.8	0.961538462	0.350252214	0.061510458	0.053044542	1.097193499	1	3.69E-05
AT1G05150	1	2427	0.442933663	0.02513391	0.003708282	0.000412031	0.774322221	0.385334592	0.544191372	0.212493358	0.788178467	-0.072566298	0.208075695	0.476818279	0.254270759	0.18061762	-0.074052275	-0.027184949	0.660537392	0	3.799206147	15	38	66	38	1	0.227272727	4.4	0.268880435	0.070772794	0.114654482	1.161829549	0	1.96E-05
AT1G05160	1	1473	0.433808554	0.025118805	0.001357773	0	-0.319490953	0.815441664	-0.444699993	-0.335994722	-0.054882627	-0.082926176	-0.439327525	0.06493059	-0.502180512	-0.435855357	-0.141258292	-0.02726659	-0.212131423	0	2.783626701	18	25	31	34	0.735294118	0.580645161	1.266339869	0.385873688	0.138622642	0.085383769	0.584833006	0	1.20E-05
AT1G05170	1	1289	0.437064371	0	0.000820008	0.000820008	0.536515016	0.417026299	0.366881174	0.136376318	-0.039710726	-0.180718079	-0.097458262	0.288977957	-0.129188875	0.093920524	-0.223702066	-0.062707399	-0.035122861	0	3.590966451	9	14	26	25	0.56	0.346153846	1.617777778	0.64547041	0.179748382	0.104510165	0.235976157	0	1.59E-05
AT1G05180	1	1957	0.424220795	0.018320247	0.001665477	0.000713776	-0.294355001	0.511644586	-0.101131685	-0.271448069	0.279311569	-0.255736871	-0.168581058	0.385079461	-0.083554746	-0.166784379	-0.109050636	-0.082984606	0.106922873	0	4.31598015	23	27	44	16	1.6875	0.522727273	3.22826087	0.409954497	0.09498526	0.179354856	1.559781325	0	1.95E-05
AT1G05190	1	672	0.456845238	0	0.00297619	0	0.083490023	0.102961751	0.072874623	0.070184348	0.70743858	-0.128746154	-0.080364709	0.289354608	0.103835482	0.11283591	-0.079975088	-0.096909259	0.870986125	0.011904762	9.291152466	2	4	22	15	0.266666667	0.090909091	2.933333333	0.317496185	0.034171884	0.030372158	1.549710211	0	9.03E-06
AT1G05200	1	2880	0.444791667	0.034027778	0.004861111	0.000694444	0.255590843	0.756779087	0.053296105	0.029914928	0.369288973	0.019107914	-0.306163203	0.414910168	-0.190693012	-0.326971822	-0.025820057	-0.013148345	0.203543961	0	3.399385317	26	40	55	78	0.512820513	0.472727273	1.084812623	0.89216273	0.262448251	6.26E-05	1.378974436	0	1.11E-05
AT1G05205	1	276	0.503623188	0	0.003623188	0.007246377	0.421081268	-0.319930908	0.657318098	2.093859596	0.836656551	-0.099285497	2.110906594	0.279817363	1.082936872	0.388346383	0.020663598	-0.14842947	0.741262072	0	5.133863633	2	3	9	4	0.75	0.222222222	3.375	0.376422104	0.073321407	0.074276317	4.292752198	0	-1.78E-05
AT1G05210	1	507	0.473372781	0	0.003944773	0	2.031778552	-0.307458112	1.458449627	1.199502407	0.807787318	-0.234793777	2.233131608	0.341088438	1.721533038	0.328718356	-0.210970178	-0.014014326	1.214313972	0	2.476057123	7	16	19	11	1.454545455	0.368421053	3.948051948	0.688508291	0.2780664	1.214030955	51.12055961	0	1.73E-05
AT1G05220	1	483	0.449275362	0.002070393	0.00621118	0	2.141974892	0.245385906	-0.101484156	-0.221764667	0.032326434	0.294412324	-0.005048694	-0.755938303	-0.083565791	-0.095947743	-0.091254123	0.005759678	0.038276502	0		4	15	18	7	2.142857143	0.222222222	9.642857143					20	2.54E-05
AT1G05230	1	2256	0.459112959	0.007392007	0.001848002	0.001386001	0.106187354	0.651174318	-0.340679628	-0.143887424	0.138509133	0.03260888	-0.325296357	-0.596479576	-0.35190315	-0.380800245	-0.057657835	0.074119282	-0.081387665	0	3.671355578								0.337927131	0.092044239	0.061447781	1.339226502	0	5.88E-06
AT1G05240	1	978	0.486707566	0	0	0	1.135063141	0.243385924	-0.31749504	-0.430150423	0.059186288	0.684664473	-0.342715	-0.859976274	-0.396936737	-0.283662222	-0.105728764	0.18245336	0.106875784	0		68	0	32	0		2.125						0	9.34E-06
AT1G05250	1	978	0.486707566	0	0	0	1.247081487	0.342443684	-0.311588167	-0.497046615	-0.064435203	0.700596226	-0.314627906	-0.808235336	-0.412261477	-0.285688013	-0.088986656	0.153956905	0.039557838	0		68	0	32	0		2.125						0	9.54E-06
AT1G05260	1	981	0.457696228	0	0	0	0.55101096	-0.385421327	-0.381501108	0.003362509	0.193842387	0.01818345	-0.129461524	-0.881789047	-0.290490163	-0.287064192	0.019263653	0.061522188	0.211795872	0		10	12	32	9	1.333333333	0.3125	4.266666667					0	2.31E-05
AT1G05270	1	1116	0.455197133	0.019713262	0.002688172	0.000896057	-0.172822782	-0.021897392	1.210045379	0.824062642	1.775723243	-0.0091455	1.855307722	0.21922689	1.203986831	0.812281946	-0.234856475	-0.086858089	1.974524838	0	4.31916675	11	16	27	10	1.6	0.407407407	3.927272727	0.230226714	0.053303502	0.021340254	0.21495143	0	1.53E-05
AT1G05280	1	1386	0.451659452	0.002164502	0.002164502	0.000721501	0.108383214	-0.608006642	-0.396281315	-0.347064583	0.045423936	0.106968522	-0.472201489	-0.89957364	-0.515591148	-0.436098945	-0.171508246	0.069224869	-0.153288308	0		40	23	52	23	1	0.769230769	1.3					0	2.81E-05
AT1G05290	1	1110	0.381981982	0.003603604	0.006306306	0.000900901	-0.43620584	-0.609918773	-0.482464075	-0.442189743	-0.230288319	-0.081876587	-0.483334612	-0.782360925	-0.525433724	-0.422294023	-0.320630125	0.050302418	-0.458099851	0		59	44	36	17	2.588235294	1.638888889	1.579262213					3	4.46E-05
AT1G05291	1	615	0.432520325	0	0.003252033	0	-0.667464701	-0.80615142	-0.460910042	-0.604205345	-0.07956921	-0.273088389	-0.532225195	-0.967308958	-0.463543839	-0.391688241	-0.095730625	0.065206311	-0.195297068	0		36	17	17	11	1.545454545	2.117647059	0.72979798					2	4.19E-05
AT1G05300	1	1260	0.492315845	0.002119767	0.002119767	0	3.104690547	-0.772606289	0.780740564	-0.198699196	0.725284567	0.582812243	0.588184661	-0.926234472	0.484806593	0.520893516	-0.110300639	0.128522738	1.040332789	0.109697933	2.351468771	14	21	31	24	0.875	0.451612903	1.9375	1.105031685	0.469932537	0.433586521	2.686774914	1	4.66E-05
AT1G05310	1	1182	0.442470389	0.000846024	0.004230118	0.000846024	0.563345848	-0.52355905	-0.137286462	-0.128355664	0.247511473	0.211980237	0.255428632	-0.862724679	-0.00632779	-0.04220023	-0.04061849	0.033611395	0.17615135	0	1.630685356	19	25	49	16	1.5625	0.387755102	4.029605263	0.658613098	0.403887295	0.000172766	3.805416173	1	3.72E-05
AT1G05320	1	2373	0.392330383	0.002949853	0.002528445	0.002107038	-0.001533515	0.701761894	-0.474998167	-0.317228744	-0.26645736	-0.044614781	-0.294436374	-0.674647377	-0.379065911	-0.197392359	-0.299296626	0.005965785	-0.312564495	0	3.680715116								0.510931319	0.138813058	0.143162362	1.354309758	0	2.23E-05
AT1G05330	1	414	0.437198068	0	0.004830918	0	1.585576208	-0.540097548	-0.248808367	-0.222364505	0.293191621	0.234204013	-0.244024709	-0.818786631	-0.253907384	0.068293236	-0.202366916	-0.024865365	0.032216339	0		23	17	6	7	2.428571429	3.833333333	0.633540373					1	3.67E-05
AT1G05340	1	219	0.525114155	0	0	0	-0.556243118	-0.936090045	-0.175903079	0.852772594	0.542163569	0.076904703	0.215302325	-0.957708896	0.308835679	1.189931046	-0.14744657	-0.224623007	0.572225023	0.474885845	2.97498704	3	5	7	5	1	0.428571429	2.333333333	1.095655636	0.368289213	0.240421238	2.319801562	0	3.16E-05
AT1G05350	1	1296	0.449845679	0.000771605	0.005401235	0.000771605	-0.048963633	0.597459035	-0.130602144	-0.056347843	0.010849721	-0.235581107	-0.161329338	0.482007343	0.041151538	-0.053752015	-0.172111545	-0.078809606	-0.106258667	0	3.772563531	4	17	28	34	0.5	0.142857143	3.5	0.375974408	0.099660193	0.040291167	0.88694467	0	9.48E-06
AT1G05360	1	1251	0.418864908	0.020783373	0.003996803	0.000799361	-0.137548186	0.635105056	-0.251146939	-0.156052444	0.281057528	-0.144174304	-0.231253617	0.467609728	-0.250519631	-0.243677549	-0.038674118	-0.042668925	0.011581621	0	2.721547445	10	31	24	34	0.911764706	0.416666667	2.188235294	0.328852004	0.120832729	0.109278155	0.824659611	0	1.88E-05
AT1G05370	1	1254	0.468899522	0	0.000797448	0	0.144112524	-0.989787819	-0.159910442	0.85739124	1.119095761	-0.21080153	1.946048453	-0.957853504	0.624175266	1.237759276	-0.192357347	-0.206749248	1.550621051	0.640350877	0.476501757	5	25	32	16	1.5625	0.15625	10	0.323390425	0.678676249	0.014418687	6.55E-07	0	5.43E-05
AT1G05380	1	3417	0.426397425	0.017851917	0.003511853	0.000292654	0.262803233	0.946465981	-0.002962845	-0.448465983	0.26727681	-0.15633783	-0.346253501	0.870320908	-0.315491619	-0.2572067	-0.125891883	-0.007570236	-0.050625977	0	3.423464527	81	100	67	38	2.631578947	1.208955224	2.176738142	0.284800425	0.083190704	0.272569926	1.605531297	1	1.38E-05
AT1G05385	1	600	0.42	0.001666667	0.005	0	1.0496497	-0.669023348	0.836683764	0.812261618	0.180134199	-0.309260328	0.275381343	0.403260965	0.659913458	0.395057282	-0.171605853	-0.131080569	0.290995489	0	5.241058007	8	16	11	6	2.666666667	0.727272727	3.666666667	0.40290972	0.076875646	0.040952346	0.836252476	0	3.60E-05
AT1G05400	1	399	0.488721805	0.002506266	0.005012531	0	0.669596907	0.521797313	-0.256555247	-0.480601681	0.322948066	0.222583133	-0.42475567	-0.713043162	-0.425998787	-0.463627444	-0.192285625	0.112047971	0.270395047	0	0.699303382								0.458617871	0.65582104	0.023013205	0.156364435	57	1.05E-05
AT1G05410	1	1696	0.4434751	0.027626318	0.005089059	0.000727008	0.037446102	0.847989952	-0.236323677	-0.044955474	-0.055841554	0.699624254	-0.297528559	-0.035836399	-0.322053109	-0.334933175	-0.017124563	0.032294382	-0.076531997	0	3.201954269	25	29	29	27	1.074074074	0.862068966	1.245925926	0.350168946	0.109361008	0.134274426	3.679297028	0	7.87E-06
AT1G05420	1	681	0.525697504	0.002936858	0	0	4.282522984	-0.383249532	0.834613995	0.460436074	0.630981189	1.201521295	-0.274089363	-0.814935599	-0.052935887	-0.139087372	0.116428619	0.277811271	0.849156916	0		7	26	15	19	1.368421053	0.466666667	2.932330827					0	1.38E-05
AT1G05430	1	810	0.443209877	0.009876543	0.00617284	0	0.298455616	0.230229778	0.111712796	0.976805925	0.704367444	-0.048600364	0.635063331	0.334591992	0.369378864	0.134563395	-0.082377057	-0.036453921	0.507625245	0	4.958539524	24	25	17	14	1.785714286	1.411764706	1.264880952	0.231817032	0.046751071	0.066269132	0.279791667	0	2.68E-06
AT1G05440	1	1155	0.43030303	0.000865801	0.001731602	0.000865801	2.242157793	0.264126699	-0.24226975	-0.527348046	-0.593419782	0.235925531	-0.507196914	0.431851132	-0.583051393	-0.547788563	0.107641863	0.054579156	-0.455950153	0		42	56	35	29	1.931034483	1.2	1.609195402					0	2.78E-05
AT1G05450	1	771	0.476005188	0	0.005188067	0.001297017	-0.020028207	-0.485952815	-0.477431051	-0.274124442	-0.002072495	0.559161019	-0.51653815	-0.892505138	-0.483206499	-0.448572311	-0.117177207	0.060125903	-0.234541592	0		56	11	38	4	2.75	1.473684211	1.866071429					0	1.83E-05
AT1G05460	1	3009	0.435692921	0.020272516	0.005317381	0.000997009	0.137155461	1.060955527	-0.299082617	-0.298123606	-0.27638578	0.654384856	-0.213895823	0.110880006	-0.412245822	-0.48676832	-0.082909574	0.078432504	-0.243330048	0	2.023006596								0.342935573	0.169517773	0.251016395	0.549044265	1	7.95E-06
AT1G05470	1	1854	0.448759439	0.023193096	0.004854369	0.002157497	0.447284529	0.979363543	-0.072286082	1.180349067	-0.096865842	1.094631796	0.794578709	-0.013245216	0.235404302	-0.017470817	-0.228537935	0.032688002	0.117248296	0	2.009112504								0.44456605	0.221274841	0.466559551	1.647437769	0	-1.37E-05
AT1G05490	1	4233	0.42593905	0.006378455	0.004724781	0.001653674	1.043512882	1.134679255	-0.369962424	-0.214232982	-0.360083655	0.30553184	0.739730424	-0.771551932	-0.260901223	-0.297748709	-0.173782204	0.096334153	-0.30006241	0		117	77	99	48	1.604166667	1.181818182	1.357371795					0	5.92E-06
AT1G05500	1	1683	0.441473559	0.009506833	0.005941771	0	-0.196341204	0.737883577	-0.007396741	-0.012286329	0.074114212	-0.039468836	-0.003202429	0.392460706	-0.067439098	-0.142407956	-0.279119591	-0.027943741	0.021736329	0	4.703582579	7	21	33	23	0.913043478	0.212121212	4.304347826	0.238431936	0.050691559	0.002364132	1.087405262	0	4.79E-06
AT1G05510	1	726	0.487603306	0	0.00137741	0	-0.492102166	-0.23258624	-0.446883839	-0.321585282	0.224501817	0.582334375	-0.556377819	-0.759907297	-0.577653511	-0.587084245	-0.021467174	0.088922569	-0.028334252	0		8	6	19	7	0.857142857	0.421052632	2.035714286					0	9.42E-06
AT1G05520	1	2352	0.450680272	0.021683673	0.00170068	0.00127551	0.712056343	0.405360489	1.097211617	0.212977493	0.901898201	0.10899522	0.226186764	0.828689475	0.311087898	0.116841345	-0.042648026	-0.000666699	0.667744373	0	3.805569068	26	24	58	32	0.75	0.448275862	1.673076923	0.323140094	0.084912424	0.04178713	0.254130269	0	1.67E-05
AT1G05530	1	1368	0.459064327	0.003654971	0.001461988	0.002923977	1.75780603	0.284199947	-0.345526401	-0.720382751	0.245237254	1.659827057	-0.4656059	-0.907251664	-0.517892333	-0.433296035	-0.050934169	0.087451555	-0.091883825	0		37	33	34	18	1.833333333	1.088235294	1.684684685					1	1.66E-05
AT1G05540	1	1104	0.45923913	0	0.002717391	0	1.536798287	0.178736019	-0.079894458	0.164000118	-0.228518447	0.055328501	0.05009603	-0.461434335	0.068489594	-0.423743563	-0.035010855	0.089339196	0.120867314	0	2.473196968	30	32	25	14	2.285714286	1.2	1.904761905	0.87121164	0.352261324	0.41389226	1.758036171	18	1.80E-05
AT1G05550	1	1881	0.468085106	0.000394011	0	0.001182033	1.428234829	0.099893131	-0.194422608	0.084820362	0.086408901	0.999500745	0.343439775	-0.732561681	0.295694905	-0.307691938	0.039088483	0.091954323	0.306495787	0.013396375	1.487563458	111	20	51	6	3.333333333	2.176470588	1.531531532	0.880691379	0.592036175	9.30E-05	2.048226395	375	1.70E-05
AT1G05560	1	1410	0.459574468	0.002836879	0	0.00141844	1.918829778	-0.6501423	2.094134066	0.778065333	0.727285519	0.422337322	0.475164581	-0.014265748	0.710244736	0.674901713	-0.044116615	0.013845614	1.092561158	0.104255319	4.78659815	37	42	27	29	1.448275862	1.37037037	1.056849953	0.578198336	0.120795253	0.204830283	3.896695645	0	4.03E-05
AT1G05570	1	6068	0.428213762	0.025900026	0.005180005	0.000949668	-0.293511159	1.31743084	-0.435511045	-0.492060145	-0.336059568	-0.137037779	-0.502541784	-0.035435693	-0.507756933	-0.430977274	-0.110177305	-0.004137135	-0.409595718	0.005525339	3.860782813	34	33	144	58	0.568965517	0.236111111	2.409736308	0.912255965	0.236287823	1.01209378	40.14412311	2	9.07E-06
AT1G05575	1	270	0.459259259	0.003703704	0	0	2.025172006	-0.525019115	0.864897161	0.752396391	1.572228857	0.151603689	1.565756963	-0.865695418	2.536808962	3.447873136	0.100188313	-0.059217781	1.915934819	0	3.752211547	9	9	12	2	4.5	0.75	6	1.162754819	0.309885198	0.310063019	6.277251981	2	6.03E-05
AT1G05577	1	1119	0.452189455	0.000893655	0	0	1.135471267	-0.612514388	-0.291349285	-0.41270421	0.109021457	0.443387624	-0.098938728	-0.837481203	0.446927561	-0.019027606	-0.159102979	-0.093939413	0.140649522	0		15	26	24	11	2.363636364	0.625	3.781818182					1	3.87E-05
AT1G05580	1	2983	0.480205128	0.000820513	0.002461538	0.000820513	0.956243662	0.157671427	-0.305642751	-0.460116965	-0.008076478	1.325980528	-0.375311601	-0.814743267	-0.468079084	-0.553051239	-0.045581368	0.206780643	0.014357694	0		40	24	58	41	0.585365854	0.689655172	0.848780488					0	9.05E-06
AT1G05590	1	1743	0.445783133	0.003442341	0.004589788	0	0.57315867	0.88091732	-0.173768802	0.156439772	0.287020896	0.129110921	0.18607073	0.361541202	-0.028733163	-0.262891938	-0.100011407	0.04190079	0.201430126	0	3.44801006	37	40	42	22	1.818181818	0.880952381	2.063882064	0.294934297	0.08553754	0.070788837	0.720741593	0	5.36E-07
AT1G05600	1	1515	0.41980198	0.01320132	0.002640264	0.000660066	1.012577877	0.424613081	0.21795846	0.451223921	0.235892075	-0.019715833	0.508448269	0.486918067	0.324751274	-0.024982296	-0.152896358	0.015868731	0.236901411	0	2.356752522	24	19	34	21	0.904761905	0.705882353	1.281746032	0.327701761	0.139048015	0.258759578	0.440699986	0	1.73E-05
AT1G05610	1	1431	0.41160028	0.000698812	0.00349406	0.000698812	-0.045512794	-0.092010437	-0.474311523	-0.470208138	-0.607892345	0.361764546	-0.470935836	-0.890491282	-0.492620973	-0.46691555	-0.194633453	0.016106751	-0.537749757	0		24	28	35	12	2.333333333	0.685714286	3.402777778					0	3.21E-05
AT1G05615	1	519	0.450867052	0	0.001926782	0	0.011957482	0.080282847	-0.433312151	-0.517609517	-0.120411344	0.254784375	-0.420666827	-0.794604819	-0.449268472	-0.49292014	-0.108613119	0.143808442	-0.12733983	0		41	16	9	7	2.285714286	4.555555556	0.50174216					16	1.95E-05
AT1G05620	1	1077	0.437167199	0.010649627	0.004259851	0.001064963	0.107979016	0.260227823	-0.32517073	0.151837576	-0.027023958	0.005636575	0.048854086	-0.390605594	-0.166951278	-0.170273486	-0.190931491	-0.054640646	0.058932471	0	3.34793436	9	19	23	10	1.9	0.391304348	4.855555556	0.521063279	0.155637245	0.288185492	1.84179615	0	1.57E-05
AT1G05630	1	3720	0.469670711	0.028307337	0.002888504	0.001733102	0.793103332	0.834180411	0.40753335	-0.088142999	0.237496996	0.4306507	-0.034797525	0.258661925	-0.01117379	-0.263372015	-0.004961873	0.06319916	0.427784924	0	3.240387499	23	62	78	45	1.377777778	0.294871795	4.672463768	0.663829411	0.20486112	0.000461527	10.16581696	1	8.25E-06
AT1G05640	1	1884	0.440552017	0.023354565	0.003184713	0.001592357	0.36762942	0.584491929	-0.280354907	0.008336708	-0.072130034	0.259922607	-0.279105706	-0.029035886	-0.123433007	-0.326030901	0.062558403	0.082886338	0.258709094	0	0.502153303								0.36842399	0.733688272	0.017304935	0.008476766	49	2.06E-05
AT1G05650	1	1185	0.491139241	0.001687764	0.002531646	0	-0.221522532	-0.672312631	-0.44781381	-0.471404503	0.440278671	1.149276178	-0.472957862	-0.878437919	-0.515019771	-0.495210405	0.158887376	0.039307755	0.146266252	0		19	16	29	24	0.666666667	0.655172414	1.01754386					0	2.07E-05
AT1G05660	1	1185	0.484388186	0.004219409	0.007594937	0.000843882	0.068858946	-0.361933687	-0.369553942	-0.611651699	0.304347278	0.369916039	-0.528702449	-0.821348792	-0.49037629	-0.461860935	0.065579955	0.102324985	0.137796291	0		12	30	19	31	0.967741935	0.631578947	1.532258065					3	2.41E-05
AT1G05670	1	2226	0.39802336	0.01212938	0.002695418	0.001347709	0.439973494	0.622725581	0.096346464	-0.306881301	-0.303883289	-0.066708731	-0.22605472	0.471458401	-0.274339211	-0.229859827	-0.157047004	-0.004847324	-0.13333185	0	1.329468443	52	55	66	27	2.037037037	0.787878788	2.585470085	0.334325819	0.251473301	0.102411169	0.732529381	0	3.06E-05
AT1G05675	1	1362	0.439060206	0.000734214	0.004405286	0.002202643	1.74102331	0.012294785	-0.108780702	-0.460762144	0.191468721	0.397859174	0.025810505	-0.831438048	0.126598394	-0.04770162	-0.117730362	-0.02751004	0.112409643	0	2.453958269								1.398379138	0.56984634	0.252742852	2.835898852	77	3.59E-05
AT1G05680	1	1362	0.449339207	0.003671072	0.000734214	0.000734214	1.621815737	0.131095858	-0.238265657	-0.193284689	0.165177933	0.326488016	-0.072426073	-0.81809199	0.015105151	-0.061301113	-0.182858361	0.075970455	0.17948013	0	2.155455616	16	36	27	34	1.058823529	0.592592593	1.786764706	1.107884185	0.51399072	0.009539797	5.312330665	0	2.50E-05
AT1G05690	1	1095	0.430136986	0.003652968	0.002739726	0	0.06528772	0.857620406	-0.414518854	-0.132826576	-0.365536528	0.059093199	-0.290936169	-0.374276315	-0.26370544	-0.415751871	-0.118847177	0.000933842	-0.038430211	0	2.472893596	25	36	24	14	2.571428571	1.041666667	2.468571429	0.585900205	0.236928999	0.317270607	0.895510766	0	1.31E-05
AT1G05700	1	2559	0.427510746	0.012895662	0.004298554	0.001953888	0.72852113	0.203359136	-0.406878198	-0.180961342	-0.19422052	0.204691638	-0.178826849	-0.811112732	-0.142475782	-0.295583474	-0.194346021	-0.002805034	-0.060208606	0.010550996													1	2.52E-05
AT1G05710	1	627	0.462003454	0.002158895	0.002158895	0.004317789	0.15587654	0.519906592	-0.347036183	0.769117531	0.268675962	-0.049850593	0.239996245	-0.193089289	0.922979928	0.316473483	-0.198061178	-0.060718714	0.593837234	0	2.554020308	3	10	5	10	1	0.6	1.666666667	0.98047856	0.383896149	0.192642971	2.391664586	74	3.42E-06
AT1G05720	1	492	0.426829268	0.026422764	0	0	0.566361014	-0.048270884	1.017794449	1.451541315	0.940381186	-0.136230126	1.787477059	0.717440983	1.625858717	1.109191845	-0.011931956	-0.106157555	0.80812123	0	5.841982944								0.508400767	0.087025377	0.876550424	9.300361495	0	1.76E-05
AT1G05730	1	450	0.44	0	0.002222222	0	0.572094372	0.675236168	-0.273421983	0.440702022	-0.402781794	0.059804568	0.053155922	-0.306742483	-0.078923961	-0.378448731	-0.1916794	0.045568178	-0.259880843	0	0.80752504	3	17	5	11	1.545454545	0.6	2.575757576	0.47954003	0.593839208	0.063064862	0.349503879	15	6.48E-06
AT1G05740	1	438	0.433789954	0.006849315	0	0.002283105	-0.106053559	-0.13931356	-0.454407772	-0.510992555	-0.373519686	-0.107658646	0.012856246	-0.768173327	-0.516280905	-0.552406324	-0.199159424	-0.092203659	-0.377999212	0		10	16	4	7	2.285714286	2.5	0.914285714					12	2.63E-05
AT1G05750	1	1503	0.441117764	0.01330672	0.001330672	0	1.212307267	0.236174109	0.843704664	0.378941865	0.868654831	0.321707371	1.860684926	0.84237163	1.076978817	0.427102768	0.121854	-0.032695807	1.365353245	0	1.181652625	27	40	22	39	1.025641026	1.227272727	0.835707502	0.391928232	0.331678045	0.112234164	0.600693962	0	2.70E-05
AT1G05760	1	525	0.445714286	0.032380952	0	0.001904762	-0.503460647	-0.555045604	-0.49079951	0.003573308	0.127606087	0.053265447	-0.428993497	-0.762584069	-0.335344783	-0.515725929	0.017453811	-0.009849266	0.238188017	0	2.296991672								0.617301802	0.268743596	0.973424972	2.515669213	2	3.18E-05
AT1G05770	1	555	0.436036036	0	0.001801802	0.001801802	0.035276857	-0.523085776	-0.431549479	-0.237314853	0.303245284	0.237920366	-0.020770021	-0.782098541	-0.205120019	-0.351480446	-0.09051814	-0.03702834	0.103703511	0	0.847430117								0.518107022	0.611386132	0.105780184	4.80E-06	5	3.46E-05
AT1G05780	1	321	0.426791277	0.012461059	0.012461059	0	0.378962029	0.007859584	0.066609861	0.579618378	1.076814581	-0.263306509	0.758675019	-0.291716541	0.585000549	0.338142763	-0.177523227	0.00389355	0.679851418	0	1.885361327	4	13	8	4	3.25	0.5	6.5	0.790755907	0.419418758	0.000368556	8.117982391	189	2.54E-05
AT1G05785	1	408	0.414215686	0.004901961	0.017156863	0.004901961	-0.224644671	0.900790445	-0.444361535	-0.266772008	-0.23664597	-0.249626333	-0.325768048	-0.205685525	-0.469572226	-0.320878408	-0.261538884	-0.028683497	-0.383646255	0	3.469044202								0.43513405	0.125433412	0.573696714	3.83248015	0	1.52E-05
AT1G05790	1	2066	0.4395574	0.026556017	0.003319502	0.00055325	-0.197919864	0.978297545	-0.049954995	-0.102958337	-0.117002029	-0.012785304	-0.352455915	0.036076325	-0.339931121	-0.334751289	-0.196647428	0.011644717	-0.143946603	0	3.609434857	21	47	35	27	1.740740741	0.6	2.901234568	0.309739198	0.085813766	0.058562429	0.605422078	3	6.85E-06
AT1G05800	1	1416	0.451977401	0	0.002824859	0.000706215	-0.029119495	-0.21370581	-0.402515355	-0.473745518	0.093205255	0.00826505	-0.412098493	-0.766858205	-0.332669546	-0.404774713	-0.09055491	0.150269885	0.149619742	0		29	31	37	21	1.476190476	0.783783784	1.883415435					0	2.55E-05
AT1G05805	1	1089	0.487603306	0	0	0	0.355722779	-0.566456534	1.272803439	1.570002467	1.690952603	0.204590514	0.593442448	-0.21890168	1.383060889	2.610146717	-0.134277751	-0.150167296	2.066348908	0.272727273	5.400556484	20	17	24	20	0.85	0.833333333	1.02	0.749141313	0.138715578	79.89656927	33.4049796	0	3.39E-05
AT1G05810	1	786	0.488549618	0.001272265	0.001272265	0	1.207072507	-0.236443461	0.197747648	0.189893661	0.658987365	1.289720375	-0.037765903	-0.685477275	0.181350313	0.480095553	0.089603752	0.027640703	1.118436056	0	4.270053707	3	3	27	13	0.230769231	0.111111111	2.076923077	0.477643883	0.111858987	0.256782689	0.528660079	118	2.01E-05
AT1G05820	1	1786	0.433173844	0.006379585	0.003508772	0	0.121285836	0.780085825	-0.410888475	-0.228118543	-0.339878526	0.252058347	-0.402663873	-0.642857083	-0.462555742	-0.466116273	-0.159465213	0.029294968	-0.235679498	0	0.908625872	23	34	35	21	1.619047619	0.657142857	2.463768116	0.474264049	0.521957457	0.039938035	0.502758427	1	1.59E-05
AT1G05830	1	3252	0.439421894	0.027367774	0.003382534	0.000615006	0.052461038	0.89565056	0.356588766	-0.181033708	0.032322975	-0.119896883	-0.010005215	1.125891768	0.006042205	-0.192116287	-0.095831844	-0.027313038	0.013706203	0	3.391538161	60	65	74	42	1.547619048	0.810810811	1.908730159	0.370113139	0.109128402	0.001624062	35.77234724	1	1.20E-05
AT1G05835	1	384	0.486979167	0	0	0	-0.160292394	-0.68911048	-0.131583062	1.197504843	0.418590979	0.142127583	-0.428956315	-0.469668704	0.320905725	-0.174613858	0.012270707	-0.080001302	1.174281516	0.0390625	2.825018115								0.972562993	0.344267878	0.48436266	15.16685523	5	1.33E-05
AT1G05840	1	1458	0.427297668	0.006858711	0.003429355	0.000685871	0.376468776	0.445667407	0.75095023	0.25070195	0.856029727	-0.178980637	0.554468055	0.619187936	0.429065339	0.51435032	-0.212761259	-0.057686432	0.666108782	0	4.839976562	13	13	32	17	0.764705882	0.40625	1.882352941	0.404177556	0.083508164	0.098702537	0.819606462	0	1.76E-05
AT1G05850	1	966	0.482401656	0.005175983	0.001035197	0.001035197	-0.045508731	0.713178309	0.11246995	0.359564218	1.287064821	0.015538505	-0.224713735	0.26162843	0.534863567	0.273307414	0.096527686	-0.026794029	1.433584295	0	9.154346099	11	6	26	33	0.181818182	0.423076923	0.429752066	0.342345373	0.037397032	0.360090724	6.454528414	0	-6.83E-06
AT1G05860	1	843	0.443653618	0.003558719	0.003558719	0	1.103711293	-0.271676483	3.006999991	0.586915892	1.809478541	-0.018714512	0.865205906	2.150246929	0.994110927	1.332180735	0.040813761	0.002452909	1.34590877	0.03084223	3.559755848	15	13	26	19	0.684210526	0.576923077	1.185964912	0.277622186	0.077989109	0.118016232	0.936697113	0	3.98E-05
AT1G05870	1	570	0.485964912	0	0	0	2.748124513	-0.950389732	3.586657019	1.953590084	2.585075066	-0.137285857	0.871521083	1.866767913	1.33878815	1.963160455	-0.260902037	-0.02139662	2.175117504	0	4.432821189	14	11	12	14	0.785714286	1.166666667	0.673469388	0.67507531	0.152290219	0.416207969	3.741430587	0	2.55E-05
AT1G05880	1	1575	0.426545086	0.003377237	0.003714961	0.000675447	-0.356340748	-0.182381468	-0.500482928	-0.44892785	-0.437728461	-0.103496694	-0.367806538	-0.82485008	-0.466308249	-0.372209087	-0.181136303	0.01306032	-0.487951997	0		56	65	28	31	2.096774194	2	1.048387097					0	3.04E-05
AT1G05890	1	1941	0.43931475	0.013356562	0.00232288	0.00232288	-0.025556745	0.877007321	0.186179931	-0.311185993	0.359624175	-0.193332757	-0.327785392	0.772423513	-0.259477794	-0.223658284	-0.126178401	-0.048344024	-0.063771622	0	5.45282796	43	22	28	15	1.466666667	1.535714286	0.95503876	0.398995965	0.0731723	0.093007593	0.416507931	6	6.16E-06
AT1G05894	1	1374	0.405385735	0.00727802	0.004366812	0.001455604	0.176055732	0.849018586	-0.466642261	-0.412849387	-0.321860499	-0.013154727	-0.447808709	-0.708269601	-0.279282515	-0.494667214	-0.021562047	0.015594217	-0.448781233	0		27	36	25	17	2.117647059	1.08	1.960784314					0	2.24E-05
AT1G05900	1	1278	0.431623932	0.016619183	0.005223172	0	0.073475602	0.38067497	0.28754335	0.163781416	0.210674408	-0.252883442	0.168199065	0.698171371	0.469330937	0.167613174	-0.214964063	-0.108279329	0.165616575	0	4.288643613	39	17	28	9	1.888888889	1.392857143	1.356125356	0.384127057	0.089568426	0.017524991	0.310255834	6	1.92E-05
AT1G05910	1	3633	0.453894853	0.031379026	0.003853565	0.001651528	-0.271651352	1.485116329	-0.403327087	-0.597070729	-0.247355327	0.428732136	-0.512815497	0.711591042	-0.589947503	-0.548466063	-0.105882647	0.058156456	-0.307415461	0	3.075836578	44	45	67	28	1.607142857	0.656716418	2.44724026	0.310575489	0.100972689	0.065956842	0.411804314	0	-3.55E-06
AT1G05920	1	948	0.44092827	0.001054852	0.003164557	0.003164557	0.858547825	0.445097079	-0.380455335	-0.448267244	-0.229021044	0.285059101	-0.472134321	-0.881904721	-0.471943786	-0.556127404	-0.071670469	0.174854589	-0.130926921	0		37	31	16	13	2.384615385	2.3125	1.031185031					6	1.79E-05
AT1G05925	1	162	0.37654321	0	0	0	-0.571527101	-0.7002411	-0.538142127	-0.682511168	-0.86748317	-0.126076433	-0.535010871	-0.601530298	-0.625398337	-0.568862037	-0.192212103	-0.168295811	-0.699589843	0													45	5.30E-05
AT1G05930	1	957	0.457680251	0.001044932	0.003134796	0	1.16687994	0.710697365	-0.353536467	-0.303593195	-0.307949439	0.318711226	-0.202840704	-0.82051623	-0.302752554	-0.51614357	-0.187516262	0.167054429	-0.140083559	0		102	41	34	11	3.727272727	3	1.242424242					2	7.45E-06
AT1G05940	1	1710	0.47251462	0.00994152	0.003508772	0	0.793779325	0.278880112	1.334153391	-0.171164464	1.483856162	-0.097051235	0.513919189	0.752737039	0.13869779	0.185014202	-0.069594936	-0.016486311	0.91051652	0	4.691838683	17	27	35	27	1	0.485714286	2.058823529	0.302881612	0.064554993	0.082844731	0.471375256	0	1.56E-05
AT1G05950	1	1884	0.42462845	0.013269639	0.002123142	0.001592357	0.859185229	0.873659651	-0.270163997	-0.21320432	-0.455246632	0.286531186	-0.461514786	0.195460711	-0.441851022	-0.433921372	-0.1508739	0.038757659	-0.459263132	0	0.851239709								0.541670258	0.63633105	0.049809467	0.051098295	0	1.59E-05
AT1G05960	1	3012	0.419560476	0.018788794	0.00402617	0.000671028	-0.256949282	1.121263854	-0.377837537	-0.458975117	-0.049967918	-0.223602913	-0.50226439	0.685831761	-0.490759131	-0.409958067	-0.181380273	-0.050987274	-0.262734652	0	4.152126314	47	81	61	29	2.793103448	0.770491803	3.625091709	0.360919025	0.086923903	0.112220137	0.781941151	1	8.52E-06
AT1G05970	1	753	0.473333333	0	0	0	1.734672731	0.124397748	1.037172456	1.023114451	2.211539882	-0.186153638	2.216084461	0.600732004	2.482557698	1.794554912	-0.19064105	-0.0858645	1.806070822	0	3.145397465	22	13	24	7	1.857142857	0.916666667	2.025974026	0.360271232	0.114539175	0.203159532	1.503443764	0	1.63E-05
AT1G05990	1	453	0.44812362	0.01986755	0.011037528	0	0.178855761	-0.573091151	-0.470784804	-0.2336624	0.32148449	0.032718403	-0.243450489	-0.828334153	-0.392173458	-0.355543183	0.027210372	-0.019065565	0.304519274	0		3	9	14	6	1.5	0.214285714	7					0	3.60E-05
AT1G06000	1	1308	0.506880734	0.006880734	0.009938838	0.003058104	2.403649439	-0.93981542	3.091419821	1.806294282	3.880658311	0.744576187	1.992003314	-0.104297541	2.225056989	2.724737232	-0.101444199	-0.070518427	4.354031608	0.295107034	4.493400996	20	20	31	29	0.689655172	0.64516129	1.068965517	0.874562287	0.194632593	0.258611597	1.632689112	0	4.69E-05
AT1G06010	1	237	0.451476793	0.021097046	0.008438819	0.004219409	-0.137917984	1.013933137	-0.356141015	0.056022422	0.912556679	-0.193206994	-0.142967813	0.730452915	-0.057699962	-0.065566484	0.128404645	-0.049690295	0.360560233	0	3.580159915	6	5	3	2	2.5	2	1.25	0.405283668	0.113202672	0.327268006	2.230495602	0	1.81E-06
AT1G06020	1	1038	0.481695568	0.002890173	0	0	1.077999194	-0.447962503	-0.229818503	-0.51979024	0.496629199	0.911311918	-0.278839181	-0.800275328	-0.345702595	-0.321685317	-0.087212682	0.074769099	0.383149268	0		10	40	34	25	1.6	0.294117647	5.44					2	2.22E-05
AT1G06030	1	990	0.475757576	0.002020202	0.002020202	0.003030303	2.207386279	0.072766991	-0.213385955	-0.311261894	0.194755423	1.602642032	-0.070502565	-0.799618495	-0.374976551	-0.235084299	-0.211840599	0.025427446	0.02526991	0.52020202		10	35	28	36	0.972222222	0.357142857	2.722222222					1	2.90E-05
AT1G06040	1	1098	0.459797034	0.00078064	0.00234192	0.00078064	0.928835737	-0.897477655	3.913603959	2.832823015	2.21752605	-0.123581471	0.366267004	1.456262466	1.425548814	3.500361596	-0.186855004	-0.072558476	1.639923427	0.069476971	8.212498852	10	13	20	10	1.3	0.5	2.6	0.443219031	0.053968839	1.2897918	5.07880633	0	2.88E-05
AT1G06050	1	942	0.442675159	0.001061571	0.003184713	0.001061571	0.485337022	0.307229223	-0.141376615	2.336166754	1.617733527	-0.212300919	1.160616075	0.014253744	0.869267659	0.793993831	-0.107276131	-0.058989368	1.242180928	0.069002123	3.075536391	15	30	22	25	1.2	0.681818182	1.76	0.346122601	0.112540564	0.061800537	0.87467004	0	-1.13E-05
AT1G06060	1	642	0.419003115	0.003115265	0.018691589	0.004672897	-0.232690603	0.401692477	-0.106802354	0.233248565	0.402565709	-0.09451363	0.062728232	0.570124579	0.193225101	0.171389734	-0.182007708	-0.112421233	0.246566148	0	4.845499952	13	10	14	14	0.714285714	0.928571429	0.769230769	0.282942953	0.058392933	0.059481064	1.71086257	0	1.71E-05
AT1G06070	1	1272	0.455974843	0.012578616	0.003144654	0	0.024035676	0.974984827	0.023738916	0.131460144	1.626291656	-0.123872303	-0.111392219	0.747780979	0.122427192	0.47545377	0.023623574	-0.058330023	0.996439443	0	3.659454821	16	28	43	17	1.647058824	0.372093023	4.426470588	0.328354484	0.089727705	0.03001825	1.152337955	0	2.67E-06
AT1G06080	1	918	0.462962963	0	0	0.001089325	-0.243009999	-0.891324948	-0.390785767	-0.261684995	0.116928495	-0.053076045	-0.33848282	-0.978242746	-0.468576602	-0.221083635	-0.08576315	0.029640247	-0.025528925	0	2.409246904	4	10	18	11	0.909090909	0.222222222	4.090909091	1.478924709	0.613853527	0.16541297	2.977791053	0	3.33E-05
AT1G06090	1	900	0.474444444	0.003333333	0.001111111	0	-0.406705989	-0.763813204	-0.452749317	-0.277339689	0.1441474	0.347041399	-0.395771071	-0.906496923	-0.469826644	-0.480831335	-0.181672159	0.068922994	0.076608696	0		18	13	37	13	1	0.486486486	2.055555556					0	2.14E-05
AT1G06100	1	900	0.448888889	0.004444444	0.002222222	0.001111111	-0.373305199	-0.711630225	-0.487389688	-0.204259693	0.253321149	-0.014336532	-0.460850821	-0.821052181	-0.45430099	-0.42156629	-0.030151729	0.013550754	0.174538744	0		25	23	14	18	1.277777778	1.785714286	0.715555556					0	3.03E-05
AT1G06110	1	1311	0.456903127	0.007627765	0.006864989	0.000762777	0.798388442	0.340354194	0.560296346	0.49686997	0.964679645	-0.041716297	0.95469886	0.817669344	0.690756678	0.678768038	-0.114100123	-0.030908164	0.974957237	0	4.735388557	19	38	28	30	1.266666667	0.678571429	1.866666667	0.337837667	0.071343178	0.077612472	0.337148647	0	1.09E-05
AT1G06120	1	900	0.466666667	0	0.002222222	0.001111111	-0.146798593	-0.593058094	-0.452449488	-0.314718286	0.52178372	0.271226259	-0.319167448	-0.834904156	-0.527546308	-0.401581837	0.072346469	0.067036857	0.095927989	0													0	2.34E-05
AT1G06130	1	1179	0.442936149	0.018099548	0.002011061	0	0.067242072	0.579982046	-0.092868471	-0.206627206	0.425497987	-0.178915424	-0.117158473	0.632533627	0.163867898	0.148485894	-0.198911917	-0.083538583	0.180449491	0	5.387844731	30	18	34	25	0.72	0.882352941	0.816	0.364518468	0.067655711	0.020381195	0.318784383	0	1.23E-05
AT1G06135	1	210	0.485714286	0	0.004761905	0.004761905	-0.442563268	-0.694738344	-0.463555339	-0.630153258	0.428760456	1.531125307	-0.594942155	-1.033551087	0.375822398	-0.172296436	0.037619755	0.056377612	0.353907372	0													0	2.87E-05
AT1G06137	1	207	0.502415459	0	0.004830918	0	0.083654031	-0.542975693	-0.396479838	-0.338894866	1.135159548	0.349516264	-0.515934473	-0.799819707	-0.191901504	-0.276012781	-0.20048755	0.088051466	0.737494439	0													0	1.40E-05
AT1G06140	1	1677	0.42456768	0.022063208	0.002981515	0.002981515	1.196227607	0.317030242	0.241631157	-0.286917591	0.123733796	0.170208729	-0.101262592	0.305065504	0.235227893	-0.142750261	0.027413822	0.01913691	0.435549307	0		35	43	41	23	1.869565217	0.853658537	2.190062112					0	3.28E-05
AT1G06148	1	372	0.433333333	0	0.004166667	0	1.068361745	-0.762729883	-0.326264907	-0.58127288	0.356375368	1.411447192	-0.114358311	-0.901927491	-0.408005166	-0.391241246	0.040941522	-0.037810682	-0.042912277	0.45													27	5.52E-05
AT1G06149	1	105	0.495238095	0	0	0	1.522696175	-1.085219585	4.418983409	1.929461584	1.012472405	-0.15913379	2.889727747	1.756856409	2.686462804	2.541695914	-0.213973679	-0.022786381	1.731365922	0		1	1	1	1	1	1	1					0	3.93E-05
AT1G06150	1	4053	0.430353094	0.014577259	0.002429543	0.001133787	0.162247113	0.846191756	-0.049282561	-0.072044755	-0.029952497	-0.141970521	-0.077753561	0.583114877	-0.190631659	-0.30837909	-0.104487696	-0.009601136	-0.040389782	0	3.836468241	107	83	95	41	2.024390244	1.126315789	1.797355824	0.274988469	0.071677504	0.079878915	0.369054147	0	9.04E-06
AT1G06160	1	735	0.450340136	0.001360544	0.001360544	0	3.745195217	-0.608175899	0.863446156	-0.190835922	-0.016230458	1.867688889	0.668393459	-0.887628839	0.733981122	0.614639	0.225487788	0.14381661	0.405742489	0	2.486755293	10	23	17	14	1.642857143	0.588235294	2.792857143	1.272262585	0.511615513	0.135438908	2.461373583	2	5.48E-05
AT1G06170	1	1263	0.435471101	0.005542359	0.002375297	0	0.611759765	0.349423112	-0.405579143	-0.19744595	-0.410732555	0.768351041	-0.221782356	-0.858789117	-0.314836831	-0.330449815	0.037851415	0.052570588	-0.136183922	0		21	52	36	26	2	0.583333333	3.428571429					0	2.08E-05
AT1G06180	1	741	0.417004049	0.001349528	0.004048583	0.001349528	0.782528592	-0.729543837	0.035773676	0.645988803	0.022386325	-0.028276326	-0.138482681	-0.661495205	-0.18603712	0.208386054	-0.149234363	-0.08577062	0.17117544	0.152496626	1.182318457	19	19	13	10	1.9	1.461538462	1.3	0.685130745	0.579480715	0.081662081	0.020986416	0	4.61E-05
AT1G06190	1	2039	0.438848921	0.000479616	0.006235012	0.002877698	0.130453827	0.766122582	-0.084659726	0.002850816	0.683351647	0.009052226	0.038098796	0.28582445	0.075775957	0.032141142	-0.086438815	-0.067684328	0.342375463	0	5.719149447	41	23	33	20	1.15	1.242424242	0.925609756	0.302283926	0.0528547	0.092640061	0.229503693	0	5.03E-06
AT1G06200	1	621	0.436392915	0.003220612	0.006441224	0	-0.334509816	0.485356297	0.023153394	0.14583434	-0.06647071	-0.304194559	0.022703628	0.414578947	-0.018298459	0.073594573	-0.195515943	-0.078925111	0.166413887	0	5.769792772	10	9	17	6	1.5	0.588235294	2.55	0.328064402	0.056858958	0.05947067	1.130961108	0	1.08E-05
AT1G06210	1	1506	0.434738956	0.020582329	0.004016064	0.002008032	0.272324323	0.754749154	-0.014880535	0.196225873	0.752477357	-0.04725285	0.151061712	1.135978098	0.462471448	0.111285843	-0.129978295	-0.03077574	0.569429558	0	4.329756731	15	24	32	22	1.090909091	0.46875	2.327272727	0.410682989	0.094851285	0.017466094	0.782097611	0	6.84E-06
AT1G06220	1	2964	0.446356275	0.009784076	0.005060729	0.002361673	-0.137948922	1.381924303	-0.337820862	-0.539089677	0.069081759	0.093894958	-0.402010124	0.934318697	-0.470898651	-0.443474541	-0.148424791	0.006649327	-0.145965543	0	4.186704233								0.248072056	0.059252348	0.053382513	0.147688672	0	-4.53E-06
AT1G06225	1	252	0.46031746	0	0	0	-0.217590069	-0.716841099	-0.490331454	-0.586530137	0.210034442	-0.191795196	-0.52266543	-0.997202902	-0.468984978	-0.473099568	-0.220919902	-0.091034793	-0.163995868	0		7	5	10	6	0.833333333	0.7	1.19047619					0	3.07E-05
AT1G06230	1	2301	0.440243372	0.009126467	0.003042156	0.002607562	0.583372328	0.947986705	0.239595768	-0.371021207	0.588383867	-0.064366375	-0.170571308	0.733410555	-0.021077626	-0.033441497	-0.130093254	-0.04373338	0.292507338	0	4.633176694	53	35	64	37	0.945945946	0.828125	1.14227435	0.26449089	0.057086295	0.032161452	0.353568373	0	1.02E-05
AT1G06240	1	1152	0.478298611	0.021701389	0.0078125	0.003472222	1.106502148	0.074719954	1.570621279	0.430766678	0.426457398	-0.075255816	0.713191531	1.256821981	0.628607412	-0.221968399	-0.06106855	-0.017099212	0.536961183	0	3.424717509	17	23	37	9	2.555555556	0.459459459	5.562091503	0.455083762	0.132882132	0.202192334	0.849039811	0	1.56E-05
AT1G06250	1	1272	0.448899371	0.018081761	0.001572327	0	-0.376412343	0.458695243	-0.430912321	-0.101050047	-0.088783016	0.048169294	-0.442886873	-0.40795836	-0.472303319	-0.605769686	-0.058526757	0.063692625	-0.027249101	0	0.916935332	23	8	26	15	0.533333333	0.884615385	0.602898551	0.466273906	0.508513404	0.078771918	0.239561471	0	1.45E-05
AT1G06260	1	1032	0.455426357	0.004844961	0.013565891	0.003875969	-0.053640632	1.419582269	-0.116617576	0.23075527	0.253505364	0.115649795	0.09087015	0.368821716	-0.289562742	-0.255281556	-0.111390705	0.091680425	0.064900205	0	1.045798317	6	23	11	15	1.533333333	0.545454545	2.811111111	0.717301556	0.685888994	0.052608493	0.305589546	0	-8.27E-06
AT1G06270	1	1032	0.44379845	0.007751938	0.002906977	0.000968992	0.905505844	0.834959446	-0.070054859	-0.015204286	0.461648845	-0.116006847	0.409796219	1.237640114	-0.147186651	-0.281934791	-0.098090157	0.040817878	0.23260858	0	0.844754469	10	21	21	25	0.84	0.476190476	1.764	0.402889262	0.476930608	0.055471328	0.218327181	0	4.95E-06
AT1G06280	1	621	0.426731079	0	0.001610306	0.001610306	-0.488951275	-0.547154917	-0.419228827	-0.537236795	0.294254327	-0.097016942	-0.374552658	-0.808061853	-0.502447094	-0.47728612	-0.192610054	0.03603245	-0.149292311	0		9	8	19	13	0.615384615	0.473684211	1.299145299					0	3.23E-05
AT1G06290	1	2028	0.449211045	0.00443787	0.00147929	0.00147929	0.077085167	0.481071308	0.640774685	0.044346282	0.844884882	-0.246972242	0.292599906	0.288307505	0.581579329	0.548264188	-0.082595275	-0.077863825	0.828677067	0	5.227380879	10	24	43	31	0.774193548	0.23255814	3.329032258	0.362447816	0.069336409	0.000126319	2.782370349	0	1.82E-05
AT1G06310	1	2028	0.440335306	0.000986193	0.001972387	0	1.014913009	0.663154056	-0.321025282	-0.441514001	-0.535284599	0.162680046	-0.291880326	-0.76053043	-0.450136117	-0.515325728	-0.219493474	0.166058851	-0.215178943	0		35	61	53	41	1.487804878	0.660377358	2.252961672					2	1.44E-05
AT1G06320	1	588	0.416666667	0	0.005102041	0	2.776123035	0.4574692	-0.124190527	-0.565418525	-0.514721793	-0.201971432	-0.493510551	-0.838957356	-0.474048475	-0.369645435	-0.098791107	0.08492805	-0.277564398	0		43	12	20	11	1.090909091	2.15	0.507399577					1	3.69E-05
AT1G06330	1	480	0.48125	0.002083333	0	0	0.429959514	0.565487466	-0.338625719	-0.351768715	0.376913533	0.694774865	-0.516656725	-0.820727787	-0.478976413	-0.403006091	0.070468404	0.19815541	0.16490495	0		2	7	10	10	0.7	0.2	3.5					0	3.33E-06
AT1G06340	1	405	0.488888889	0.002469136	0.002469136	0	1.994018525	-0.137608537	-0.259074268	-0.185295979	0.580675556	1.361794659	-0.385097365	-0.919464556	-0.469430015	-0.369623828	0.078081096	0.11300825	0.35194018	0		26	11	14	3	3.666666667	1.857142857	1.974358974					30	1.31E-05
AT1G06350	1	903	0.456256921	0	0.00110742	0	-0.360072416	-0.575475387	-0.445204444	-0.227226193	0.07254617	-0.0662596	-0.466495502	-0.817858825	-0.506518947	-0.453293098	-0.193943509	0.069195382	-0.169403533	0		31	12	23	16	0.75	1.347826087	0.556451613					0	2.26E-05
AT1G06360	1	900	0.452222222	0	0.001111111	0	-0.415296469	-0.789122708	-0.281344007	0.088230056	0.255635172	-0.118589354	-0.304918929	-0.843664048	-0.278674035	-0.03435138	-0.201231948	0.037755537	0.164802325	0	4.767836401	11	9	23	7	1.285714286	0.47826087	2.688311688	1.037708452	0.217647663	5.999646874	87.02140422	0	2.60E-05
AT1G06380	1	765	0.448366013	0	0.003921569	0	2.109983893	-0.81809714	2.271376127	1.883865565	1.629125636	0.055157897	3.192693297	1.124388996	3.816106921	1.14307015	-0.038807511	-0.093870997	2.2172618	0	2.699986571	16	26	15	6	4.333333333	1.066666667	4.0625	0.449419431	0.166452469	0.031370893	1.311933787	0	3.71E-05
AT1G06390	1	1224	0.445261438	0.02124183	0.001633987	0.001633987	-0.33858158	0.704314201	-0.23514887	-0.197969958	0.635577977	-0.186748339	-0.424371243	0.274358886	-0.276841417	-0.195885889	-0.264300299	-0.108686468	0.138227328	0.024509804	5.452836368	5	25	28	17	1.470588235	0.178571429	8.235294118	0.277990253	0.050980854	0.314629469	1.43E-05	0	4.48E-06
AT1G06400	1	651	0.465437788	0	0.003072197	0	-0.282213554	-0.176003843	0.817609438	1.715720413	1.980668139	-0.300375906	0.727128802	0.242182392	2.005301556	1.991985444	-0.251936704	-0.101205349	2.18554192	0.087557604	6.194945027	6	4	23	4	1	0.260869565	3.833333333	0.350130294	0.056518709	0.025641869	0.912460796	0	1.47E-05
AT1G06410	1	2556	0.437402191	0.041079812	0.002738654	0.002347418	-0.02450944	1.201419831	-0.17779113	-0.123792278	0.787104669	-0.190860304	-0.409307552	0.575235236	0.784812248	0.08026397	-0.080790552	-0.078592719	0.521739	0	5.87335644	9	9	55	34	0.264705882	0.163636364	1.617647059	0.289419472	0.049276674	0.049972312	0.094172996	0	8.78E-06
AT1G06420	1	1263	0.414885194	0.007917656	0.007917656	0.003958828	1.15932889	0.03223377	-0.267515396	0.659746828	-0.266992246	0.074739703	-0.241591336	-0.410301025	-0.085204651	-0.32563068	0.040158965	-0.032674665	-0.10733385	0													81	2.33E-05
AT1G06430	1	2058	0.458697765	0.013605442	0.000485909	0.001457726	0.093463117	1.020330809	-0.159038423	-0.151775012	0.716687004	0.090107277	-0.282298582	0.343941075	-0.167443391	-0.346429808	-0.04990163	-0.012928079	0.347593711	0	6.786559334	12	21	47	26	0.807692308	0.255319149	3.163461538	0.570098868	0.084004109	0.083870125	0.153312432	0	-6.90E-06
AT1G06440	1	1173	0.450980392	0.00170503	0.004262575	0	1.769056462	0.35242774	0.148755974	1.453307048	0.726057723	-0.007729562	2.439381356	-0.322110381	0.953064307	0.422111237	-0.174040018	-0.024852303	0.84470991	0		14	22	27	16	1.375	0.518518519	2.651785714					0	-4.57E-06
AT1G06450	1	1083	0.473684211	0.001846722	0.005540166	0.000923361	0.930294016	-0.400709588	0.58333228	0.926162367	1.452031922	0.378880182	0.647428323	-0.234371365	0.470745352	0.392064477	0.215626865	0.033530417	1.162561428	0	1.717459317	12	12	34	15	0.8	0.352941176	2.266666667	0.718285804	0.418225804	0.106328097	0.387504082	1	1.98E-05
AT1G06460	1	858	0.454545455	0.018648019	0.003496503	0.013986014	0.254558963	0.360154061	0.666781898	-0.181665708	-0.000200214	-0.252878266	-0.255112365	0.578275769	-0.189744572	-0.159247277	-0.141483365	-0.072047856	0.012623812	0	7.321314	12	35	12	29	1.206896552	1	1.206896552	0.949465416	0.129685111	8.636887349	21.70377471	1	1.10E-05
AT1G06470	1	1245	0.409638554	0.008032129	0.004016064	0	-0.38144667	0.98296311	-0.462154946	-0.464041343	-0.008471621	-0.227365916	-0.536939871	1.122314456	-0.520905206	-0.392510393	-0.103004558	-0.079112953	-0.345575501	0	4.092640943	12	14	17	22	0.636363636	0.705882353	0.901515152	0.353168848	0.086293631	0.107084002	0.318776264	0	1.07E-05
AT1G06475	1	282	0.457446809	0	0	0	1.888301285	-0.633660732	0.322235831	0.79168876	0.488926612	0.007539549	0.438040543	-0.83226437	0.401159914	0.092429033	-0.158607407	-0.032675461	0.502175801	0.042553191		4	5	11	4	1.25	0.363636364	3.4375					0	2.56E-05
AT1G06490	1	5877	0.421643696	0.022630594	0.004594181	0.000680619	0.292151101	0.612771777	-0.380151518	-0.316845708	-0.514834236	0.134647257	-0.035892892	-0.726622458	-0.402208985	-0.498423928	-0.208059441	0.093046363	-0.390638162	0		66	25	124	78	0.320512821	0.532258065	0.602175602					0	1.84E-05
AT1G06500	1	411	0.452554745	0.0243309	0.00729927	0.00243309	-0.16452232	0.002609681	-0.275785855	-0.057541117	0.616549856	-0.153775625	0.035703503	-0.257318911	-0.160658128	-0.268440372	-0.032046905	0.00082112	0.524172821	0	4.545593164	17	16	16	11	1.454545455	1.0625	1.368983957	0.427720467	0.094095633	0.030651674	1.580512087	0	1.87E-05
AT1G06510	1	834	0.431654676	0.004796163	0.003597122	0.002398082	0.584890199	-0.16073236	0.756710686	1.692545103	1.585392396	-0.074977078	3.672824771	0.051493794	1.939130256	1.300686147	-0.039132929	-0.124045837	1.662886221	0.027577938	4.610122579	24	22	23	13	1.692307692	1.043478261	1.621794872	0.263713139	0.057203064	1.545844132	3.143131967	5	1.17E-05
AT1G06515	1	171	0.415204678	0	0.040935673	0	0.851226371	-0.352485468	1.532361019	1.369639348	1.179306706	-0.228176862	2.095923411	1.232115793	1.838899798	1.21822488	-0.336466638	-0.100206551	0.967640142	0	5.309895759	1	2	2	4	0.5	0.5	1	0.377643624	0.071120723	3.754725642	16.47187507	0	3.32E-05
AT1G06520	1	1758	0.435722412	0.002275313	0.002844141	0.001137656	1.31990046	-0.062934777	0.002960165	-0.065249781	-0.0799288	0.684978351	-0.200236108	-0.733354901	-0.308271432	-0.0825253	-0.129200124	0.10981776	-0.162931682	0	0.903725616	36	28	46	21	1.333333333	0.782608696	1.703703704	0.580132349	0.641934165	0.054914255	0.153278851	0	3.03E-05
AT1G06530	1	972	0.484567901	0.001028807	0.00617284	0.00308642	2.444423727	-0.491085868	3.225445768	1.148760757	2.371995084	0.122451933	2.013467332	1.208232954	2.750802347	1.651869277	0.087349686	-0.01172588	2.310097156	0	5.338902929								0.279769553	0.052402068	0.054292323	0.131041412	1	3.61E-05
AT1G06540	1	378	0.492063492	0	0.002645503	0	-0.217397231	-0.296738935	-0.359893577	-0.014196796	0.369020924	-0.050118859	-0.532003967	-0.587102294	-0.461494409	-0.435026408	0.099280635	0.038443836	0.059061717	0		9	7	13	6	1.166666667	0.692307692	1.685185185					9	1.14E-05
AT1G06550	1	1164	0.437285223	0.017182131	0.00257732	0.000859107	-0.290609823	0.957041887	-0.418006158	-0.343857931	-0.196037091	-0.055902832	-0.371961343	0.63004226	-0.47314098	-0.3911365	-0.246112338	-0.00204899	-0.431909104	0	4.308597122	20	23	26	21	1.095238095	0.769230769	1.423809524	0.452036941	0.10491511	0.179107967	0.559481572	0	1.68E-06
AT1G06560	1	1800	0.453888889	0.023333333	0.006666667	0.003333333	0.283108276	0.593830655	0.130559869	0.006000083	-0.088710538	-0.125062919	-0.075460622	0.671363165	-0.216744018	-0.291150028	-0.200450743	0.029204328	-0.083009037	0.028333333	2.594491671	45	38	33	23	1.652173913	1.363636364	1.211594203	0.336582529	0.129729662	0.173109429	0.312018567	1	1.02E-05
AT1G06570	1	2679	0.490108249	0.002239642	0.000746547	0.001866368	1.916473713	-0.475717509	3.248267462	0.932341207	2.049214027	0.282842	0.897953692	0.10031987	0.827633989	3.25841906	0.097430491	-0.002173631	2.261671071	0.056737589	6.289030053	15	18	46	24	0.75	0.326086957	2.3	0.668902255	0.106360162	0.506363905	3.06805181	2	4.78E-05
AT1G06580	1	1503	0.405189621	0.018629408	0.001330672	0.002661344	0.1805808	0.26193487	0.504789474	1.031824356	0.46815627	-0.196668484	1.86752383	0.287634341	1.065696719	0.851819325	-0.169258114	-0.054431614	0.590123237	0	0.813766814								0.319392574	0.392486605	0.022583895	0.541146169	1	2.36E-05
AT1G06590	1	2751	0.434751	0.019629226	0.003271538	0.001817521	-0.036725401	1.216325021	-0.1674276	-0.402801029	-0.345996656	-0.050019709	-0.404095253	0.62550748	-0.389512293	-0.484471752	-0.110528039	0.018488879	-0.40129276	0	1.532773978	37	48	57	42	1.142857143	0.649122807	1.760617761	0.417850841	0.272610866	0.007624695	2.687310289	0	8.96E-06
AT1G06620	1	1098	0.467213115	0.00273224	0.004553734	0	1.039387314	-0.44425223	-0.014604627	-0.305687546	0.838904778	0.255131989	0.062027734	-0.75991662	0.466525596	0.411542181	-0.067485561	0.065715406	1.004910615	0	3.998470852	18	47	35	26	1.807692308	0.514285714	3.514957265	1.170834497	0.292820566	0.088148848	19.19510414	2	3.61E-05
AT1G06630	1	1625	0.43452381	0.023313492	0.003720238	0.00297619	0.416163923	0.211159019	0.4902834	0.61459709	0.684283638	-0.195047543	0.733307744	0.519705052	0.935500552	0.339165971	-0.062958158	-0.116057976	0.625709026	0	3.806390892								0.441031355	0.115866018	0.017965076	1.066271048	18	2.05E-05
AT1G06640	1	1874	0.460544218	0	0.003401361	0.000680272	0.610864292	0.318425988	0.124337829	0.255100676	0.911372118	-0.081413738	0.10553223	-0.485713761	0.561152322	0.085929943	-0.028138744	-0.054886312	1.467185575	0	5.08113503	33	36	32	25	1.44	1.03125	1.396363636	1.252355576	0.246471619	0.01831235	403.3563402	2	1.63E-05
AT1G06645	1	1101	0.44777475	0.00181653	0.00181653	0.000908265	2.122126627	-0.441951468	1.617905246	1.263186863	0.629239923	-0.21405105	1.550818139	0.137790814	1.091147061	0.976787929	-0.229074612	-0.088921863	1.170649785	0.014532243	4.862049636								0.472354458	0.097151303	1.791775356	40.45296142	468	2.79E-05
AT1G06650	1	1200	0.452554745	0.001946472	0.003892944	0	1.094425159	-0.389975258	2.400418972	1.068955886	0.640357837	-0.093329368	1.147390199	0.831835724	2.064779683	1.990038451	-0.134976152	-0.095917674	1.550021787	0	6.402073828	65	29	42	14	2.071428571	1.547619048	1.338461538	0.318399138	0.04973375	0.000101418	2.233881758	2	4.24E-05
AT1G06660	1	1446	0.444674965	0.002074689	0.002766252	0.000691563	0.436872108	0.195346705	-0.354509587	-0.502913729	-0.559122785	-0.075029716	-0.506471867	-0.204687946	-0.491829259	-0.52694756	-0.033819934	0.015697466	-0.244636718	0		27	36	48	20	1.8	0.5625	3.2					0	2.39E-05
AT1G06670	1	4731	0.435637286	0.032551258	0.004438808	0.001902346	-0.21512777	1.039540478	-0.241048477	-0.061802039	0.02923352	0.009565459	-0.316885555	0.461724834	-0.206191683	-0.382834621	-0.058095856	0.027280061	-0.045249468	0.012470936	3.241991538	139	95	84	72	1.319444444	1.654761905	0.79736211	0.244577641	0.075440555	0.036995594	0.169472524	1	6.86E-06
AT1G06680	1	907	0.5	0.018595041	0.008264463	0.008264463	0.348227325	-0.591857391	4.207110179	1.423364978	0.614626941	-0.099693816	-0.146899012	0.63136268	0.453086461	0.648163059	0.174262201	-0.041015468	1.162596901	0.265151515	12.30582886	3	8	11	4	2	0.272727273	7.333333333	0.250498928	0.02035612	1.169793519	3.545507477	0	2.99E-05
AT1G06690	1	1134	0.472663139	0.011463845	0.00617284	0.000881834	0.826582395	0.183928934	0.890108276	0.166643623	0.447718791	-0.188361312	-0.007311568	0.482361919	0.082522498	-0.047664149	-0.08934527	-0.065536932	0.380257513	0.292768959	5.18360009	12	13	26	25	0.52	0.461538462	1.126666667	0.588753694	0.113580076	0.263909574	1.499438366	0	2.49E-05
AT1G06700	1	1086	0.447513812	0.009208103	0.002762431	0.00092081	-0.170463874	0.90222846	-0.319708184	-0.406203001	0.40085206	-0.146171048	-0.531492952	0.633870426	-0.4674951	-0.243117649	-0.059330183	-0.029946113	-0.08862228	0	5.663006978	3	13	22	19	0.684210526	0.136363636	5.01754386	0.438634559	0.077456122	0.010649069	0.5559187	0	1.95E-06
AT1G06710	1	2994	0.401803607	0.008016032	0.002004008	0.000668003	0.312803539	0.965425467	-0.006411693	-0.135175593	-0.49206543	0.076703787	0.147543681	0.482521938	-0.180228915	-0.404918452	-0.220940551	0.026009386	-0.315706548	0	0.890721705	31	78	56	50	1.56	0.553571429	2.818064516	0.350412365	0.393402746	0.084737947	0.21245498	0	1.72E-05
AT1G06720	1	3444	0.419570267	0.020615563	0.009581882	0.0029036	0.010445149	1.036883722	-0.121885055	-0.417598792	-0.381502025	-0.104847212	-0.285396003	0.830883895	-0.405667853	-0.453692659	-0.086745633	0.023080245	-0.419966883	0	2.729349102	85	89	61	60	1.483333333	1.393442623	1.064509804	0.458364883	0.167939265	0.184945285	0.234038493	0	1.53E-05
AT1G06730	1	1467	0.460804363	0.010906612	0.003408316	0.002726653	0.49597931	0.319042317	1.278340272	0.290391174	0.696182651	-0.02559108	0.940826236	0.766767589	0.50000576	0.177042361	-0.066852057	0.006915534	0.59141557	0	2.632418799	16	40	27	35	1.142857143	0.592592593	1.928571429	0.268221516	0.101891658	0.145053118	0.138828126	0	1.54E-05
AT1G06750	1	1591	0.447628144	0.004457179	0.00127348	0	0.019337529	1.028091836	-0.341110571	-0.297192915	-0.599156742	0.696757148	-0.322168795	-0.682117623	-0.470893382	-0.492988432	-0.134381682	0.067244107	-0.41467428	0		19	31	41	23	1.347826087	0.463414634	2.908466819					0	2.34E-06
AT1G06760	1	825	0.506666667	0	0.004848485	0.001212121	3.293826397	-0.648584278	3.739715245	0.944686825	1.87692691	1.476589081	0.395665228	0.205455361	0.878442017	1.610373586	0.206392632	0.154986601	1.797849841	0	6.94144872	17	40	22	27	1.481481481	0.772727273	1.917211329	0.606896445	0.087430804	0.170158921	1.176160732	0	3.53E-05
AT1G06770	1	1455	0.425114155	0.011872146	0.002283105	0.000913242	-0.080626195	1.007886306	-0.257038519	-0.358215282	-0.324295564	-0.114180091	-0.313388902	0.253767958	-0.385735547	-0.371502823	-0.100444114	-0.020126683	-0.26449104	0	2.695711378	39	40	30	17	2.352941176	1.3	1.809954751	0.349027986	0.12947528	0.116250692	0.733787336	0	1.34E-05
AT1G06780	1	1921	0.42190556	0.01788209	0.001676446	0.001117631	-0.12046871	0.742243315	-0.187373669	-0.070716597	0.268704299	-0.20233976	-0.272691998	0.10956622	-0.270046736	-0.242370145	-0.153943409	-0.009767454	0.005569995	0	2.889105457	22	33	38	20	1.65	0.578947368	2.85	0.360244812	0.12469078	0.072104705	1.690332794	0	1.38E-05
AT1G06790	1	735	0.438818565	0.018565401	0.003375527	0	0.000313724	0.562977915	-0.148778316	-0.222041852	0.249054314	-0.244328614	-0.265568824	0.665934279	-0.265285382	-0.271764034	-0.103042865	-0.076656006	-0.157755389	0	3.108678883	11	0	15	12	0	0.733333333	0	0.395569477	0.127246812	0.205844633	1.357854109	0	1.42E-05
AT1G06800	1	2883	0.53451266	0	0.000693722	0	2.312959184	-0.899696556	2.437316941	0.884104975	4.152563928	1.304899127	3.195687093	-0.723765188	1.730079488	2.586604535	0.02272072	0.12964043	4.887975253	0.149150191	3.248830501	18	33	61	30	1.1	0.295081967	3.727777778	0.453043906	0.139448305	0.252943525	3.788243867	4	3.61E-05
AT1G06810	1	609	0.448275862	0.001642036	0	0.003284072	0.252680905	0.145522896	-0.373988215	-0.737719481	-0.111516868	0.115892325	-0.377930191	-0.675327098	-0.481556222	-0.443111901	0.053329284	0.055484695	-0.027267687	0													60	2.59E-05
AT1G06820	1	1788	0.434004474	0.007829978	0.008948546	0.000559284	0.260838107	0.477808056	0.364625543	0.251815339	0.23095668	-0.112857837	0.683877917	0.705446505	0.526769187	0.21819018	-0.197746371	-0.052486407	0.332730021	0	4.642479034	28	27	39	21	1.285714286	0.717948718	1.790816327	0.20579696	0.044329109	0.198752706	0.392677297	0	1.44E-05
AT1G06830	1	300	0.466666667	0	0.013333333	0	-0.364727535	0.060735612	-0.415808087	0.043589497	-0.321027304	1.007947467	-0.182673279	-0.823307777	-0.427719099	-0.497355117	0.051401387	0.084615453	-0.080716906	0	4.24082316	0	9	10	5	1.8	0	Inf	0.962143263	0.226876535	12.15322501	89.37628793	0	1.06E-05
AT1G06840	1	2862	0.431167016	0.029699511	0.006638714	0.002795248	0.05899375	1.023588824	-0.136929685	-0.160308407	-0.185480877	0.126369708	-0.284944611	0.130589462	-0.276355038	-0.234138723	-0.110407736	0.040657436	-0.214002669	0	3.107828533	36	34	62	35	0.971428571	0.580645161	1.673015873	0.398317079	0.128165719	0.086446406	0.941157167	0	1.18E-05
AT1G06850	1	1088	0.487266553	0.003395586	0.002263724	0.001131862	2.172732778	-0.529149745	2.267637972	1.284543477	2.258644368	0.791656333	0.872066971	0.484752537	1.655388896	1.696254162	0.027820274	-0.028074409	2.273358043	0	3.019619218	17	15	36	10	1.5	0.472222222	3.176470588	0.518937022	0.17185512	0.794220586	2.24163328	0	3.09E-05
AT1G06870	1	1104	0.461956522	0	0.002717391	0	1.798527034	-0.331867317	2.399074927	0.516789312	1.370604689	-0.100664841	0.623048943	1.46044811	0.738819898	0.700878819	-0.123304818	-0.022330736	1.291704414	0	3.213001618	9	37	23	16	2.3125	0.391304348	5.909722222	0.259917333	0.080895488	0.030927684	0.166206443	0	3.22E-05
AT1G06890	1	1194	0.44517134	0.005607477	0.004049844	0.000311526	-0.156117579	0.782814126	-0.035998142	-0.0958484	0.5899326	-0.224680949	-0.288493205	0.42122805	-0.153814804	-0.125883551	-0.105415913	-0.070175533	0.192822365	0	5.009822788	1	4	15	14	0.285714286	0.066666667	4.285714286	0.435794361	0.086987979	0.274666024	0.397417228	0	5.11E-06
AT1G06900	1	3075	0.422113821	0.024715447	0.003252033	0.00195122	-0.06050933	0.840934158	-0.010011152	-0.28764177	-0.114573167	-0.188050304	-0.099214078	0.578628959	-0.161298932	-0.229443576	-0.131077203	-0.046194497	-0.25561305	0	3.572137086	23	57	58	26	2.192307692	0.396551724	5.528428094	0.282790995	0.079165773	0.054377582	0.246438	0	1.62E-05
AT1G06910	1	1173	0.41943734	0.011082694	0.00170503	0	0.977834682	-0.055983034	1.44518125	1.479086893	1.118701196	-0.159744783	3.066020506	1.535756517	1.856297698	1.037752652	-0.230502965	-0.073410069	1.058327213	0	2.16159642	32	24	30	9	2.666666667	1.066666667	2.5	0.318632754	0.147406219	0.168786378	0.946368152	0	1.64E-05
AT1G06920	1	948	0.387130802	0	0.002109705	0.001054852	0.736489423	0.04628205	-0.424336502	-0.373567003	-0.373391021	-0.031505768	-0.2580567	-0.743679382	-0.482769447	-0.28481218	-0.061196413	0.00662849	-0.389591714	0		51	24	24	8	3	2.125	1.411764706					0	3.88E-05
AT1G06923	1	513	0.399610136	0	0	0	0.70707322	0.356636268	-0.455339294	-0.491156512	-0.41149333	0.470749016	-0.441892322	-0.809628792	-0.577580261	-0.402207138	-0.320205589	-0.007449069	-0.478654129	0		15	10	9	2	5	1.666666667	3					0	2.59E-05
AT1G06925	1	432	0.472222222	0.00462963	0	0	1.047445489	0.186469709	-0.423314323	-0.657890979	-0.216815766	0.090618781	-0.502041164	-0.779919117	-0.547683823	-0.431974596	-0.214184758	-0.071512548	-0.421089179	0													12	1.76E-05
AT1G06930	1	510	0.464705882	0.003921569	0.009803922	0.003921569	1.282772135	-0.002296444	-0.353839997	-0.591598135	0.595282399	1.093902487	-0.334737073	-0.809186126	-0.335604239	-0.014036298	-0.14152346	0.099820867	0.21368812	0		17	6	13	5	1.2	1.307692308	0.917647059					3	2.18E-05
AT1G06950	1	3051	0.454932809	0.028843002	0.003277614	0.000983284	0.231692947	0.756027675	0.718201218	-0.238031891	0.917173871	0.042648151	0.101999781	0.769339402	0.031842288	0.006906967	-0.040774974	0.021604847	0.495523095	0	5.244809399	18	52	57	53	0.981132075	0.315789474	3.106918239	0.386302416	0.073654233	0.200582862	0.592651929	0	1.02E-05
AT1G06960	1	926	0.432828283	0.016666667	0.006060606	0	-0.040548734	0.402287185	-0.217182334	0.156698472	0.494534477	-0.023034126	0.396305228	0.256006451	0.077623355	-0.185914049	0.034073411	-0.022887642	0.289302797	0	3.96037035	32	21	27	7	3	1.185185185	2.53125	0.342759157	0.086547248	0.131184587	2.290250975	2	1.38E-05
AT1G06970	1	2490	0.485943775	0.002811245	0.002409639	0.000803213	0.366789924	0.727285583	-0.402176272	-0.231544033	0.298657193	2.340932675	-0.343057938	-0.885805979	-0.522007537	-0.475199475	0.061488929	0.151439804	0.221639668	0		23	35	74	32	1.09375	0.310810811	3.519021739					0	-8.15E-06
AT1G06980	1	510	0.498039216	0	0	0	5.209331722	-0.74414051	1.589798593	0.117358507	2.484875834	0.747177012	0.457125605	-0.744249018	0.639574892	2.3064371	-0.027503087	0.235011904	2.162908961	0	1.896862888	6	12	9	12	1	0.666666667	1.5	0.866465634	0.456788754	0.423905626	0.647789228	0	5.37E-05
AT1G06990	1	1083	0.450600185	0.001846722	0.003693444	0	-0.255930671	-0.431501187	-0.432009234	-0.424031797	0.152118314	-0.0280257	-0.577372027	-0.771266717	-0.540895386	-0.508820512	0.034100609	-0.016884343	-0.119894814	0		20	24	33	24	1	0.606060606	1.65					0	2.96E-05
AT1G07000	1	1800	0.485	0.000555556	0.002777778	0.000555556	0.851505014	-0.393161839	0.782838649	0.045340749	1.987269128	0.383819986	1.210883923	-0.67506469	1.302885203	1.795259838	0.048345093	-0.10795562	2.332974508	0	4.671670912	27	24	56	34	0.705882353	0.482142857	1.464052288	0.798314029	0.170884047	0.133243366	7.838747077	1	3.94E-05
AT1G07010	1	1418	0.459926366	0.015293118	0.001699235	0.001699235	0.644494266	0.247693828	0.898018591	-0.001378417	0.290386548	-0.040870931	-0.158471666	0.965782402	0.186119469	-0.180237871	-0.105894458	-0.078430252	0.14616297	0.030586236	5.552861653	16	17	24	12	1.416666667	0.666666667	2.125	0.8755727	0.157679545	1.031795213	1.591433893	0	1.57E-05
AT1G07020	1	444	0.484234234	0	0.004504505	0	0.977571333	-0.958842205	1.893724488	2.186933212	1.406998512	0.060597018	1.618981439	-0.301137398	2.405047319	1.466346753	0.019128805	-0.116005025	2.185191146	0.009009009	4.413993618	19	17	15	7	2.428571429	1.266666667	1.917293233	0.57258651	0.129720738	0.538585665	3.930797999	0	2.83E-05
AT1G07025	1	501	0.489021956	0.105788423	0.0499002	0.077844311	-0.529904947	-0.814351001	-0.444952343	-0.402909134	0.300952604	6.517429543	-0.397029241	-0.863397868	-0.581344539	-0.570180337	3.426782651	0.954285436	-0.086084515	0													6	5.04E-05
AT1G07030	1	981	0.49235474	0.002038736	0.002038736	0	1.719727183	-0.413914841	2.846707932	1.183006771	3.085489885	0.444141762	2.049877889	1.139864037	1.758693467	1.523426337	0.339329486	0.021909201	3.18243317	0	3.718262472	7	11	31	14	0.785714286	0.225806452	3.479591837	0.361171765	0.097134553	0.069091638	0.394257493	0	2.76E-05
AT1G07040	1	1116	0.452508961	0.015232975	0.002688172	0.002688172	0.880466928	0.148744205	1.244138658	0.49975925	0.762206137	-0.102522109	0.421379729	0.358299411	0.286500587	1.136633031	-0.082229375	-0.034024311	0.778292131	0	4.727351177	21	14	46	14	1	0.456521739	2.19047619	1.073902137	0.227167836	0.290729509	1.845435919	0	2.47E-05
AT1G07050	1	588	0.420068027	0.00170068	0.003401361	0	1.939705161	-0.677184233	0.51934792	-0.567605142	-0.25262982	-0.010927585	-0.510948353	-0.329281038	-0.132678389	0.076068052	-0.225855155	-0.029119128	0.238533159	0.132653061	3.7561954	11	9	11	7	1.285714286	1	1.285714286	2.210636996	0.588530883	2.192215979	3.731757418	0	6.26E-05
AT1G07060	1	702	0.404558405	0	0.002849003	0	1.887652308	0.018761952	-0.23529361	-0.331714775	-0.564950713	0.372322435	-0.164225017	-0.457408676	-0.361964644	-0.349233645	-0.034833262	-0.011050004	-0.22496439	0		46	19	31	8	2.375	1.483870968	1.600543478					1	3.81E-05
AT1G07070	1	339	0.460176991	0.002949853	0.002949853	0	0.155620685	0.337341037	0.126592848	0.594492612	0.878195317	-0.272389502	0.214073934	0.204554788	0.197418465	0.210628129	-0.162723103	-0.073238603	0.440747639	0	4.087999552	0	7	10	5	1.4	0	Inf	0.500084263	0.122329823	4.809904483	74.20631	0	2.57E-06
AT1G07080	1	798	0.472431078	0.005012531	0.002506266	0.001253133	0.467352921	-0.244735272	1.816863998	1.083706989	1.893229706	-0.273715722	1.158055014	0.646850038	1.468133413	1.449720139	-0.047509852	-0.100102206	1.794733483	0	6.508766211	16	19	24	12	1.583333333	0.666666667	2.375	0.294236603	0.045206202	0.250737546	1.662790342	1	1.97E-05
AT1G07090	1	591	0.558375635	0	0.001692047	0	3.513164504	-0.792819907	3.593181786	0.962691587	4.605525079	0.449928692	1.632376913	-0.549108039	1.884224051	5.178555929	-0.094462967	0.054197765	4.928220556	0	4.779553102	3	6	20	11	0.545454545	0.15	3.636363636	0.744238301	0.155712948	0.448041728	4.097952074	0	5.39E-05
AT1G07110	1	2235	0.443847875	0.035794183	0.003131991	0.002684564	0.019034387	0.678752258	0.425178985	-0.143269191	0.680430605	-0.220549804	-0.258682426	1.028518564	-0.038355991	0.032480019	0.023143438	-0.061636575	0.198655761	0	6.034100471	22	12	44	14	0.857142857	0.5	1.714285714	0.282613797	0.046836111	0.014264462	0.184763747	0	1.25E-05
AT1G07120	1	1179	0.430873622	0.016963528	0.004240882	0.001696353	0.082932234	1.200691981	-0.34974946	-0.128063396	-0.075433682	0.022791436	-0.234845768	0.581159176	-0.158018669	-0.23455497	-0.170670245	0.003480947	-0.031638887	0	1.29757526	35	28	27	14	2	1.296296296	1.542857143	0.447457437	0.344841221	0.065841525	0.962320343	1	7.11E-06
AT1G07130	1	483	0.552795031	0.002070393	0.004140787	0	1.293228425	-0.916136978	1.726192923	2.059679392	5.808913879	0.242117089	3.423763056	-0.802155599	2.301977521	5.268300141	-0.082397596	-0.161567346	6.302853245	0	3.464127752	13	14	14	10	1.4	0.928571429	1.507692308	0.590244014	0.170387485	0.316244035	1.012647898	0	2.67E-05
AT1G07135	1	468	0.523504274	0.002136752	0.002136752	0	1.425377132	-0.685893603	1.704854599	-0.033229714	3.370914607	0.805663239	1.319121063	-0.864081036	1.474051215	2.957040444	1.072751396	-0.037183704	4.205372415	1	5.104515756	12	15	5	9	1.666666667	2.4	0.694444444	1.189441599	0.233017519	0.527539211	8.346121128	0	0.000100584
AT1G07140	1	687	0.468704512	0	0.00727802	0.001455604	0.130560296	-0.48945947	1.962278353	1.102061536	2.788939206	-0.274575988	0.844132982	0.891251767	2.87967125	1.975650458	0.029408796	-0.183972145	2.671050205	0	6.49519005								0.36275391	0.055849622	0.116744153	2.232110523	0	3.68E-05
AT1G07150	1	2982	0.478873239	0.001341382	0.000670691	0.000670691	2.930525883	-0.929748445	1.656634192	0.45944137	2.650275587	1.914555963	2.392166902	-0.635291393	1.836501549	2.654325978	0.046196896	-0.064480983	3.349865136	0.331991952	1.527654804	94	54	73	31	1.741935484	1.287671233	1.352779684	0.736352884	0.482015231	0.109822767	1.063236903	2	6.81E-05
AT1G07160	1	1143	0.486439195	0.000874891	0.001749781	0.000874891	2.66320004	0.095755543	-0.066559475	-0.436837912	0.580633932	2.015072872	0.444925496	-0.845351629	0.328691381	0.026939179	-0.034505063	0.084311847	0.858044559	0		27	37	34	27	1.37037037	0.794117647	1.725651578					1	1.73E-05
AT1G07170	1	333	0.447447447	0.003003003	0.003003003	0.003003003	0.070510091	0.349296579	-0.140347202	-0.026905511	0.516442854	0.057621039	0.519712827	-0.26428968	0.23017819	0.065079022	0.124500135	-0.028852239	0.884618291	0	5.282732221	0	3	36	11	0.272727273	0	Inf	0.4245962	0.080374356	0.470244648	1.55393824	0	1.67E-05
AT1G07175	1	216	0.472222222	0.00462963	0.00462963	0	-0.179935365	-0.622076882	-0.477353377	-0.252837165	0.081380976	0.147104577	-0.497467537	-0.972494687	-0.482988871	-0.342738332	0.092528951	-0.031757967	-0.292361686	0													0	2.72E-05
AT1G07180	1	1533	0.467058056	0	0.003261579	0.000652316	0.878648962	0.226215504	0.06720994	-0.250244744	-0.2041057	0.311824666	-0.145600107	-0.323602137	0.069671452	-0.384182712	-0.012321262	-0.023648817	-0.04254821	0	5.541151262	12	21	50	18	1.166666667	0.24	4.861111111	1.185438882	0.21393368	3.009762255	3.676767744	0	1.58E-05
AT1G07190	1	165	0.448484848	0	0.006060606	0	-0.192068691	-0.207373332	-0.478397609	-0.46704575	-0.025129171	0.265950197	-0.509881401	-0.639626494	-0.400504825	-0.564731362	0.000780777	0.016880698	-0.197776324	0													1	2.58E-05
AT1G07200	1	4209	0.456402946	0.031836541	0.004514136	0.001187931	0.646221262	0.447805269	0.562848289	0.337072095	1.337465387	0.121791388	0.226258245	-0.189552104	0.178019735	0.412677555	-0.080629211	0.000340106	1.185697059	0	3.964924985	35	30	32	20	1.5	1.09375	1.371428571	0.574842698	0.144981986	0.696158354	5.375490218	1	1.58E-05
AT1G07210	1	786	0.436386768	0.005089059	0.001272265	0	0.653689907	-0.268855353	1.347930976	0.804511978	0.777992586	-0.194576128	0.93403711	0.868693553	1.328947916	0.415232008	-0.108628071	-0.085556909	0.936812753	0	4.385028284	11	17	19	16	1.0625	0.578947368	1.835227273	0.338556587	0.077207389	0.173179011	0.360462745	0	2.73E-05
AT1G07220	1	1524	0.459973753	0.007217848	0.001312336	0.001968504	0.634475892	0.25604127	0.080710543	0.359945408	0.378152824	-0.023725753	0.003316008	-0.055212426	0.240204102	-0.231605871	-0.128683726	-0.028710145	0.694239503	0	3.510961443	17	46	24	23	2	0.708333333	2.823529412	0.458115471	0.130481487	0.034234854	0.472203115	0	1.08E-05
AT1G07230	1	1602	0.468789014	0.001872659	0.001872659	0	1.105415897	-0.43013347	1.934934725	1.558331593	2.141997257	-0.079797692	2.5963272	0.670473075	1.975203376	1.692953664	-0.071485673	-0.06674026	2.35441061	0	4.972040478	23	21	41	38	0.552631579	0.56097561	0.985125858	0.388765732	0.078190379	0.801347328	2.828272053	0	1.89E-05
AT1G07240	1	1443	0.493416493	0.001386001	0.002079002	0.002772003	1.344276187	-0.915323368	1.543421202	1.344288389	1.784727828	-0.123175868	2.443943056	-0.496298313	2.03219533	2.730830187	0.004745083	-0.15450598	2.724501636	0.591822592	4.920120345	35	36	61	18	2	0.573770492	3.485714286	0.550479614	0.111883364	1.462960328	1.239344236	0	6.07E-05
AT1G07250	1	1440	0.500694444	0.001388889	0.001388889	0	1.002850033	-0.989958429	3.079195815	2.517908388	4.468667466	0.221155488	2.923604924	0.042722743	2.915711088	3.828559358	0.048833273	-0.152588806	4.752392671	0	5.4731028	19	39	52	24	1.625	0.365384615	4.447368421	0.327981305	0.059926027	0.023391982	1.369429569	0	3.12E-05
AT1G07260	1	1431	0.497554158	0.002096436	0.002096436	0	3.397857401	-0.656781133	1.450094334	0.484293898	2.20825379	1.612747005	3.245421674	-0.638950904	1.998232949	1.131994724	-0.025102068	0.136649176	2.652099743	0		29	41	49	28	1.464285714	0.591836735	2.474137931					0	2.76E-05
AT1G07270	1	1518	0.417654809	0.000658762	0.0085639	0.001976285	1.417037794	0.646937848	-0.16325034	-0.256036608	-0.474325523	-0.017621069	-0.419044366	0.107376515	-0.498523318	-0.405760838	-0.188643648	0.023301745	-0.400769	0		41	56	40	14	4	1.025	3.902439024					14	1.98E-05
AT1G07280	1	1659	0.453887884	0.001808318	0.000602773	0	2.19468882	-0.483916964	2.469280304	0.771257836	0.691603571	-0.068685682	0.778272986	-0.051576975	0.629157737	1.483259098	-0.130039749	0.05544243	1.043056624	0.019891501	7.057648986	35	37	51	49	0.755102041	0.68627451	1.100291545	0.453185862	0.064212015	0.774576795	3.638281624	0	3.98E-05
AT1G07290	1	1127	0.427684117	0.020408163	0	0.001774623	0.520939	0.7604606	-0.129757649	0.002863135	-0.247804099	-0.041930686	0.245481064	-0.028140318	-0.086455261	-0.183265749	-0.201417046	-0.03588405	-0.165480085	0	0.551156653								0.312701419	0.567354884	0.026972849	0.07113374	88	1.72E-05
AT1G07300	1	387	0.447028424	0.002583979	0.005167959	0	-0.046092909	0.224227234	-0.365931818	0.21911244	0.576236145	-0.052504704	-0.392430422	-0.543462277	-0.400506631	-0.440451206	-0.036287151	-0.03852683	0.681946702	0	2.471896193	4	5	10	11	0.454545455	0.4	1.136363636	0.480592212	0.19442249	0.329001594	0.968328046	2	1.45E-05
AT1G07310	1	1059	0.529745042	0.002832861	0.001888574	0.000944287	2.444832488	-0.707796692	4.367418783	0.95495693	5.079858241	0.333017806	2.725538785	1.018305535	2.417819109	2.310769129	0.198978411	-0.021127095	4.223420394	0	4.895389378	11	25	31	18	1.388888889	0.35483871	3.914141414	0.503963786	0.102946619	0.177089532	0.652735298	0	3.36E-05
AT1G07320	1	2534	0.495543672	0.001188354	0.003565062	0.002376708	1.62871069	-0.866276339	4.612533327	0.576104494	3.329567485	0.063718025	2.078908208	1.648281073	1.357858525	1.267212312	0.08085403	-0.037101048	2.932785965	0	8.183601327	12	10	34	19	0.526315789	0.352941176	1.49122807	0.386497584	0.047228301	0.115929567	3.062685699	0	3.51E-05
AT1G07330	1	2058	0.407191448	0.005344995	0.004373178	0.000971817	0.02733643	0.463864703	-0.457501552	-0.316413808	-0.604647328	0.092920403	-0.360333815	-0.816444981	-0.420451629	-0.487168614	-0.164526924	0.036006803	-0.356856384	0		74	85	60	43	1.976744186	1.233333333	1.602765556					11	2.47E-05
AT1G07340	1	1497	0.458249833	0.000668003	0.002672011	0	0.189296817	0.287306232	-0.430807112	-0.496355935	-0.153653481	0.468130616	-0.464005183	-0.837078027	-0.504947715	-0.595135974	-0.066650173	0.082533491	-0.197903765	0		32	24	35	25	0.96	0.914285714	1.05					0	1.45E-05
AT1G07350	1	1179	0.491877843	0.034437947	0.00259909	0.000649773	-0.174167124	0.717031423	-0.16846549	-0.044022753	0.727387521	0.238668542	-0.438586872	0.0292878	-0.362128367	-0.2460592	0.123123539	-0.036761745	0.187852686	0	4.039937056	55	58	52	30	1.933333333	1.057692308	1.827878788	0.996261678	0.246603267	1.285503265	8.52514572	26	-1.32E-06
AT1G07360	1	1446	0.477869986	0.029045643	0.004149378	0	-0.135387839	0.80098469	-0.004146994	0.077412737	1.070795383	0.30542833	-0.193260968	0.191709628	-0.048197004	-0.135582714	0.059310777	-0.037596294	0.760859462	0	4.54828043	18	29	41	40	0.725	0.43902439	1.651388889	0.304431869	0.066933399	0.998952185	0.873487858	0	-7.57E-07
AT1G07370	1	792	0.464646465	0	0.005050505	0.001262626	2.444889774	0.286281346	0.46718723	0.025339326	-0.245086903	0.680918276	-0.381531366	0.159693605	-0.422688604	-0.464122066	-0.10918115	0.08546647	0.133731571	0	2.586394543	0	7	22	18	0.388888889	0	Inf	0.696399396	0.269254897	2.444527105	41.44439358	0	1.60E-05
AT1G07380	1	2340	0.443162393	0.011538462	0.002564103	0.000854701	0.704310885	0.834042961	-0.26520222	-0.068488687	0.093786853	0.004896254	-0.223737806	-0.300061217	-0.117394133	-0.129873173	-0.053624029	-0.015636682	0.206379897	0.069230769	2.738169722	17	48	42	66	0.727272727	0.404761905	1.796791444	0.46450817	0.169641847	0.037469784	0.648657034	0	1.64E-05
AT1G07390	1	3352	0.402132102	0.021760633	0.004615892	0.000329707	0.041762394	0.859670108	-0.345738152	-0.122089581	-0.210753014	0.035916874	-0.310337581	-0.078355896	-0.408067393	-0.320275442	-0.148493656	-0.021554657	-0.262543356	0	1.03231521	99	75	77	42	1.785714286	1.285714286	1.388888889	0.605409273	0.586457767	0.060093994	0.602440681	13	2.21E-05
AT1G07400	1	474	0.518987342	0.006329114	0.004219409	0	5.542392879	-0.532040969	1.036428325	0.162652528	1.385228161	2.747752498	0.550640538	-0.529775831	0.059872464	-0.033928142	0.132142737	0.25780859	1.625734879	0	1.069587815								0.92524862	0.865051572	0.058471427	2.65E-06	2	2.36E-05
AT1G07410	1	645	0.441860465	0	0.001550388	0	1.39056347	0.210587096	0.02179462	0.415283476	0.254792561	0.197296855	0.140979995	-0.385598318	0.101656501	0.195472433	-0.047910883	-0.021871784	0.368367519	0	1.392754081	0	13	15	11	1.181818182	0	Inf	0.517801764	0.371782622	0.115291654	1.4239998	1	2.25E-05
AT1G07420	1	1001	0.440860215	0.005376344	0	0.001344086	-0.200124519	0.757870695	-0.328314531	-0.000274819	0.453313723	-0.252626998	-0.420624372	0.051286086	-0.332930598	0.021289154	-0.181155953	-0.10821257	0.307429289	0	4.043948845	3	7	12	26	0.269230769	0.25	1.076923077	1.150319262	0.284454454	1.658080116	0.516187691	0	6.20E-06
AT1G07430	1	1329	0.489089541	0.000752445	0.000752445	0	4.167395657	-0.460517923	1.540858086	0.324287694	1.523050915	0.41727268	-0.103609645	-0.685325759	-0.211736938	2.005075356	0.049836241	0.385303895	1.984316626	0.177577126	1.200291149	21	34	50	34	1	0.42	2.380952381	0.804518923	0.670269812	0.051091916	0.581278745	3	5.48E-05
AT1G07440	1	920	0.456842105	0	0.004912281	0.001403509	1.102812011	0.004780025	0.565990723	1.311816246	0.278883555	-0.045810723	0.300706156	0.315033756	0.095637462	0.770140442	-0.189475685	-0.031244646	0.325220979	0.034385965	6.015711539	17	21	22	11	1.909090909	0.772727273	2.470588235	0.522651095	0.08688101	1.505245273	18.00706751	2	4.45E-06
AT1G07450	1	783	0.429118774	0.011494253	0.003831418	0.001277139	0.434953002	0.324915865	-0.32075203	0.113873325	-0.631091139	0.144483232	-0.233036446	-0.395790283	-0.479535365	-0.452358954	-0.192683806	0.050581426	-0.35868792	0	1.696565286	19	25	23	14	1.785714286	0.826086957	2.161654135	0.923440413	0.544299958	0.36740687	0.837945801	0	1.84E-05
AT1G07460	1	777	0.431145431	0	0.001287001	0	0.196251763	0.004087193	-0.411069372	-0.4307542	0.049053056	0.599299707	-0.290467547	-0.766646736	-0.382523538	-0.36122758	0.073125558	0.141237884	0.037759316	0		32	12	38	10	1.2	0.842105263	1.425					0	2.66E-05
AT1G07470	1	1128	0.461879433	0.016843972	0.00177305	0	0.491790822	0.808357684	0.143843856	0.005952064	0.249455505	-0.22527788	-0.147463734	0.845737955	0.048593592	-0.073019184	-0.055956184	-0.059790766	0.104694192	0	4.512611462	21	10	36	17	0.588235294	0.583333333	1.008403361	0.403556245	0.089428538	0.01655719	4.03442534	0	4.54E-06
AT1G07473	1	378	0.492063492	0	0.015873016	0	-0.129178784	0.12279801	-0.335585875	-0.01647601	1.212713006	0.026741408	-0.102568951	-0.636174683	0.37322447	0.173962128	0.02404867	0.001006032	0.988611872	0		17	10	12	2	5	1.416666667	3.529411765					1	1.42E-05
AT1G07476	1	549	0.468123862	0.029143898	0.003642987	0	-0.277401333	0.28215631	-0.458080829	-0.236547707	0.67413786	0.533920647	-0.297935667	-0.795534335	-0.405114743	-0.387841618	0.250506369	0.043581986	0.374424056	0		26	18	15	6	3	1.733333333	1.730769231					91	1.49E-05
AT1G07480	1	1128	0.464539007	0.020390071	0.00177305	0.00177305	0.643846535	0.790718892	0.156136684	-0.167571802	0.267542327	-0.154977556	-0.116476166	0.60641461	-0.055820761	-0.074635057	-0.179949532	-0.054400128	0.069332232	0	4.424257496	16	9	34	5	1.8	0.470588235	3.825	0.341896075	0.077277617	0.055615242	0.856687046	0	5.13E-06
AT1G07485	1	303	0.448844884	0	0.00330033	0	2.859967385	-0.627494336	0.968070741	1.442526841	0.213240819	0.202251953	0.500295214	-0.512597856	0.576040984	0.029049087	-0.213678687	0.143097221	0.677522338	0	1.152296093								0.612171191	0.531262055	0.1897554	8.61E-06	0	2.62E-05
AT1G07490	1	324	0.438271605	0	0.00308642	0	2.844185806	-0.651695506	1.002428014	1.502513467	0.290625777	0.248921824	0.527126115	-0.571019883	0.614149084	0.001329339	-0.281582565	0.168181577	0.667706242	0	1.487977906								0.766183387	0.514915836	0.274733893	1.25E-05	0	2.59E-05
AT1G07500	1	225	0.524444444	0	0	0	2.789657354	-0.446853326	0.062364037	-0.218378313	1.383205099	0.326008342	0.222285856	-0.781014628	1.136609114	0.248354488	0.274858323	0.227724334	1.200586741	0.057777778													0	2.85E-05
AT1G07510	1	2442	0.461506962	0.043407043	0.005323505	0.001228501	-0.022991335	0.78633346	-0.131271004	0.484377035	1.130748625	0.137247009	-0.016764064	0.068734804	0.079273009	-0.170299206	0.109067804	-0.036292172	0.878625871	0	3.077337185	35	33	88	26	1.269230769	0.397727273	3.191208791	0.321385017	0.104436075	0.048455884	0.134236677	0	2.93E-06
AT1G07520	1	2088	0.437260536	0.013888889	0.002394636	0.002394636	1.094228387	0.175023645	0.48444895	0.964925395	0.461247477	-0.162199182	0.593198762	0.195694146	0.77777347	0.572818351	-0.14729434	-0.043465061	0.630955201	0													0	1.70E-05
AT1G07530	1	2310	0.441125541	0.033333333	0.001731602	0.002597403	0.362654744	0.446724678	0.447905939	0.648162047	1.205248813	0.179274478	0.085132781	0.317588417	0.438602496	0.608471773	-0.174220631	-0.078673907	0.820102246	0	4.145829498								0.345279143	0.083283488	0.045685774	0.666335895	0	1.18E-05
AT1G07540	1	1893	0.430005283	0.000528262	0.001584786	0.001584786	0.210585751	0.292174143	-0.449036421	-0.367991078	-0.383590135	0.340823759	-0.32561285	-0.856579623	-0.461123842	-0.383266052	-0.228183874	0.045160239	-0.260667233	0		23	77	41	44	1.75	0.56097561	3.119565217					11	1.93E-05
AT1G07550	1	2595	0.398843931	0.001541426	0.005009634	0.000770713	-0.007442237	-0.07957007	-0.466437854	-0.359737867	-0.304477922	0.003525681	-0.231630844	-0.862343718	-0.519382024	-0.448062394	-0.226626845	0.062701815	-0.387244443	0													59	3.23E-05
AT1G07560	1	2616	0.401376147	0.005351682	0.006498471	0.000764526	0.248413113	0.266245448	-0.443139118	-0.2810556	-0.237963992	0.254746441	-0.296760941	-0.787045335	-0.468204324	-0.4281745	-0.23880774	0.019964345	-0.426505549	0													7	2.59E-05
AT1G07570	1	1318	0.458433574	0.01042502	0.001603849	0.000801925	0.313089682	0.48950875	-0.01918731	0.942955101	1.1013948	0.090357671	0.124598188	-0.017512915	0.570473224	0.77885258	-0.233914058	-0.024157218	0.747526253	0.022721198	3.8202632	6	19	30	16	1.1875	0.2	5.9375	0.852792633	0.223228764	1.012610333	8.061648369	36	7.65E-07
AT1G07590	1	1605	0.438006231	0.019314642	0.003115265	0.001246106	0.18848661	0.142408292	0.292226053	1.219727803	0.97670242	-0.127348421	1.223831844	-0.169937638	0.838710357	0.626192265	-0.177941886	-0.03966935	0.790703328	0	8.605951411	12	55	46	53	1.037735849	0.260869565	3.977987421	0.528092861	0.061363681	0.034266064	0.955260485	59	1.59E-07
AT1G07600	1	138	0.47826087	0	0	0.007246377	0.840764366	-0.944170315	0.287331711	0.087129506	-0.104873626	-0.255358128	0.067628516	-0.495578865	0.109806842	0.590400709	-0.220334606	-0.15583621	0.140066062	0.405797101													0	4.95E-05
AT1G07610	1	138	0.485507246	0	0.007246377	0	0.343318463	-0.468413405	-0.318999545	-0.191790119	-0.475359147	-0.153120226	-0.18747057	-0.843463056	-0.344977531	-0.233219147	-0.160779681	-0.019571958	-0.441304784	0	4.471932301								1.012485499	0.226408951	8.743518023	68.1530385	0	2.13E-05
AT1G07615	1	1482	0.468960864	0.045209177	0.002699055	0.000674764	0.410168812	0.377246779	0.284088657	0.481439185	0.736964374	1.749468006	1.286151204	-0.152254685	0.736623062	0.231196582	0.060582209	0.031731784	0.70623284	0	2.157869475								0.441698467	0.204691929	0.301067519	0.675451293	0	7.95E-06
AT1G07620	1	1659	0.405666064	0.007836046	0.013863773	0.000602773	0.986986022	0.237240797	-0.316945974	-0.340108997	0.484519678	-0.080404851	0.580914546	-0.734379043	0.335615957	0.287792316	-0.178365249	-0.065877533	0.078877666	0	3.096611645	71	68	56	36	1.888888889	1.267857143	1.489827856	1.179437403	0.380879987	0.522228518	11.91545635	3	3.89E-05
AT1G07630	1	1989	0.456510809	0.006033183	0.003519356	0.00100553	1.165271625	-0.615684743	2.150655789	1.967764233	2.999780612	0.028332645	2.724985657	0.114627339	2.872000374	3.381186702	-0.149437747	-0.108307151	3.370989043	0	3.96352432	12	24	56	34	0.705882353	0.214285714	3.294117647	0.493080396	0.124404534	0.035714908	0.798085162	0	3.91E-05
AT1G07640	1	1851	0.47257384	0.003164557	0.002109705	0	0.995774665	0.056723688	0.096157396	-0.053943488	0.827884093	0.295010264	-0.251486562	-0.770202413	-0.121108404	-0.144410393	-0.246841933	0.135449031	0.527140264	0	3.446116988	12	17	25	12	1.416666667	0.48	2.951388889	0.473437282	0.137382823	0.027438426	1.218042229	26	1.30E-05
AT1G07645	1	414	0.526570048	0	0.004830918	0	0.287084564	-0.086473363	-0.337697014	-0.372016933	0.668116395	0.468792432	-0.413921928	-0.845365529	-0.425843105	-0.107857623	0.241547621	-0.017576295	0.412530697	0	1.30152544	3	6	12	12	0.5	0.25	2	0.796249825	0.611781991	3.86E-05	0.849633847	0	1.51E-05
AT1G07650	1	3135	0.419286182	0.020628684	0.007858546	0.001964637	-0.275408309	0.520122669	-0.238868186	0.068329601	0.18368206	0.172907613	-0.264530816	0.047833926	0.076030145	0.113291376	-0.17058143	-0.082525952	0.053448036	0	5.427391452	53	35	82	52	0.673076923	0.646341463	1.041364296	0.48461803	0.089291151	0.262466976	4.020172498	0	1.69E-05
AT1G07660	1	573	0.514834206	0	0	0	1.042778069	-0.905486866	3.646226066	5.10258244	3.944383516	-0.093563241	2.740392109	-0.148531049	3.381741678	4.253560501	0.372768881	-0.084079833	4.649782004	0	5.080811735	0	0	50	10	0	0		0.639414254	0.125848838	3.51E-05	0.773086721	0	6.49E-06
AT1G07670	1	3186	0.460451977	0.022284997	0.005021971	0.002197112	0.135784163	1.181534555	-0.171420882	-0.243621209	0.546054752	0.098801302	-0.466747055	0.362970278	-0.314913715	-0.238554647	-0.027268735	0.026901507	0.262212176	0	3.868043866	15	24	100	37	0.648648649	0.15	4.324324324	0.330496927	0.085442911	0.050590862	0.513336507	0	-4.95E-08
AT1G07680	1	459	0.450980392	0	0	0	1.315993643	-0.648012875	-0.286078382	-0.356417035	0.114950422	-0.090183939	-0.313060515	-0.796738341	-0.261799286	-0.363761038	-0.217543441	0.037510703	0.154431626	0		23	22	9	11	2	2.555555556	0.782608696					92	3.37E-05
AT1G07690	1	540	0.409259259	0.001851852	0	0.005555556	-0.034449568	-0.465398152	-0.491440134	-0.537996883	-0.496449711	-0.149667426	-0.39758709	-0.840355223	-0.433985846	-0.342240623	-0.259146812	0.013514156	-0.355315865	0		48	16	18	8	2	2.666666667	0.75					1	3.91E-05
AT1G07700	1	1170	0.416806723	0	0.007843137	0	-0.058227836	0.675514292	-0.296276121	0.003152967	-0.163832074	-0.218092311	-0.115550261	0.039541207	-0.070455103	-0.29588667	-0.387979071	-0.047704075	-0.049721572	0	6.3060668	13	19	11	11	1.727272727	1.181818182	1.461538462	0.508862287	0.080694084	0.425520014	2.181703089	36	7.76E-06
AT1G07705	1	1891	0.439185313	0.03643144	0.002581756	0.000573723	-0.225128826	1.165593431	-0.397197074	-0.514110121	0.100038143	-0.215047833	-0.459052639	0.863157163	-0.497169933	-0.454001892	-0.011987682	-0.005221226	-0.045799169	0	3.602821126	20	35	26	28	1.25	0.769230769	1.625	0.301175943	0.083594476	0.168888761	0.741808991	0	7.46E-06
AT1G07710	1	1632	0.462009804	0.049632353	0.003063725	0.003063725	-0.430700249	0.081721128	-0.426379943	-0.204601657	0.707189163	1.334292641	-0.404242458	-0.746903354	-0.425179075	-0.501993077	0.000228653	0.066350796	0.52291972	0													1	1.33E-05
AT1G07720	1	1437	0.455810717	0.006263048	0.002783577	0.001391788	0.79485749	0.062336905	1.097259161	0.762318817	1.788877709	0.209397781	0.994769984	-0.693261109	0.372527095	1.654137276	-0.137265689	0.15723051	1.895593612	0	5.89852829	16	7	36	24	0.291666667	0.444444444	0.65625	0.605368568	0.102630442	0.141476899	1.31737671	0	1.88E-05
AT1G07725	1	1848	0.478354978	0.006493506	0.002164502	0	1.276199596	-0.662285369	2.076650871	1.060617428	2.264471822	0.116256648	2.780955235	0.514866642	1.957833858	1.356920862	-0.064979498	-0.087653722	2.39495927	0.146645022	2.909670193	33	62	54	41	1.512195122	0.611111111	2.474501109	0.333893573	0.114753065	0.090172425	0.349246146	3	3.46E-05
AT1G07730	1	1170	0.522222222	0.064957265	0.002564103	0	-0.089214541	0.95716564	-0.353692618	0.122205668	1.472961647	2.430995368	-0.26276393	-0.630166359	-0.431699679	-0.458435017	0.021187854	0.090751336	0.946163247	0													0	-2.34E-05
AT1G07740	1	1380	0.444927536	0.003623188	0.004347826	0	1.396491815	-0.019931863	1.314236768	0.453548184	0.418406272	0.242578392	0.786612639	0.097523609	0.395766052	-0.035104809	-0.087692174	0.001982407	0.936169712	0	0.857471145	28	39	37	15	2.6	0.756756757	3.435714286	0.373497411	0.435580152	0.086208325	0.009889302	0	3.06E-05
AT1G07745	1	1083	0.445859873	0.013800425	0.003184713	0	0.13570333	0.473718266	0.02245005	-0.013231906	0.01386772	-0.269979019	0.11152094	0.252697872	-0.13049162	-0.298642805	-0.167692274	-0.087627203	0.053600129	0	2.938565607								0.298600427	0.101614348	0.03734316	0.239626713	1	1.38E-05
AT1G07747	1	288	0.40625	0	0	0	0.195223483	-0.473076137	-0.473779217	-0.567501181	0.20722983	-0.249386229	-0.398160985	-0.866138371	-0.490301575	-0.301376436	0.054408343	-0.004652804	0.099698963	0		16	12	14	6	2	1.142857143	1.75					0	4.57E-05
AT1G07750	1	1071	0.492997199	0	0.008403361	0	1.47501687	0.595128298	0.305618625	0.135408328	1.216900789	0.492790859	0.405354966	-0.328279896	0.119055928	0.469278592	0.009872056	0.043815334	0.931549273	0	4.476159635	19	11	28	15	0.733333333	0.678571429	1.080701754	0.473528357	0.105788979	0.045621016	1.136672463	24	3.71E-06
AT1G07770	1	393	0.450381679	0	0.002544529	0	0.006089681	-0.077675221	-0.02041075	0.669556927	0.631372359	-0.303437711	-0.143841403	0.602870287	0.379257434	0.040861239	-0.218038944	-0.115158112	0.581015206	0	8.14126971	0	2	13	6	0.333333333	0	Inf	0.402985335	0.049499077	0.781303036	16.65228058	0	2.94E-06
AT1G07780	1	868	0.440566515	0.010116338	0.001264542	0	0.421796381	0.638192881	-0.228278305	0.182434451	0.258523117	-0.026991324	0.156583105	-0.050120709	0.139044718	-0.118797722	-0.069418859	-0.055433115	0.211292153	0	4.273426821								1.195551384	0.279764094	0.968363951	25.7294567	0	8.71E-06
AT1G07790	1	447	0.501118568	0.002237136	0.004474273	0.002237136	1.125267514	-1.074766764	3.576837036	1.542842811	2.362214556	0.544655009	2.041640985	0.611481858	1.89573632	2.174362898	0.098215594	-0.106970934	2.594314139	0	5.07903585	2	8	21	10	0.8	0.095238095	8.4	0.510105125	0.100433456	0.02786974	0.861386495	1	3.74E-05
AT1G07795	1	357	0.509803922	0.00280112	0	0	2.671045897	0.045139837	-0.106612085	0.026310241	0.406590116	1.946398706	-0.314260734	-0.642288928	-0.155545924	-0.322265255	0.371232143	0.237489948	0.654837319	0		2	7	17	8	0.875	0.117647059	7.4375					0	7.76E-06
AT1G07810	1	3186	0.464532329	0.026679222	0.003138732	0.000313873	0.03114136	1.239287394	-0.237356204	-0.286932474	0.669492106	0.128532046	-0.462665851	0.332303851	-0.377948269	-0.332728838	-0.011115097	0.027371861	0.250687565	0	3.769347624	25	43	135	41	1.048780488	0.185185185	5.663414634	0.339142038	0.08997367	0.054998542	0.438338742	0	-2.84E-06
AT1G07820	1	312	0.512820513	0	0	0	1.343993611	-0.964016039	4.537258388	2.676636651	3.901433368	-0.126265748	2.046670542	1.265797607	2.13433898	2.972661751	0.128272892	-0.017969209	3.724318013	0	5.798028996	0	3	54	3	1	0	Inf	0.47905285	0.082623397	0.316987719	0.653312521	0	2.27E-05
AT1G07830	1	435	0.485057471	0.009195402	0.009195402	0.002298851	0.968370625	0.068727296	1.062657882	0.892255569	0.562392796	0.093610988	1.433598162	0.825447693	1.251908609	0.41612019	-0.069139375	-0.016513565	0.669177441	0	3.922398348	3	3	13	4	0.75	0.230769231	3.25	0.382133704	0.097423482	0.174669423	0.794378854	0	7.58E-06
AT1G07840	1	1119	0.433774834	0.011773363	0.005150846	0.003311258	-0.396386845	0.84191561	-0.42506244	-0.425339572	0.083801191	-0.080347056	-0.425578869	0.347671246	-0.482653252	-0.370817836	-0.149879569	-0.077379737	-0.276377727	0	3.528138486								0.326599804	0.092570007	0.028744349	0.344221266	0	9.00E-06
AT1G07850	1	1626	0.509225092	0.000615006	0.001230012	0	0.360022128	0.348727891	-0.361782442	-0.37896002	-0.171990224	2.259687139	-0.425357522	-0.871585648	-0.496627282	-0.611069298	0.231487788	0.155941064	0.08944746	0		17	31	66	32	0.96875	0.257575758	3.761029412					2	-1.61E-06
AT1G07860	1	408	0.480392157	0	0	0.00245098	3.402387109	0.124874953	-0.186068315	-0.644941447	-0.198162723	0.167756514	-0.480449002	-0.738579839	-0.524997511	-0.48391374	-0.078203045	0.155749224	-0.096983355	0		10	18	19	13	1.384615385	0.526315789	2.630769231					0	2.24E-05
AT1G07870	1	1926	0.440636899	0.012461059	0.002076843	0.001038422	0.576792359	0.429344682	0.141886369	0.098645856	0.511272795	0.01966166	-0.104638323	0.011803911	0.166088362	0.003851842	-0.11504043	-0.06053721	0.493481856	0	2.803335083	9	15	54	14	1.071428571	0.166666667	6.428571429	0.473178375	0.16879123	0.123924623	0.873032085	0	1.94E-05
AT1G07880	1	1446	0.40549273	0.004846527	0.002154012	0	0.470317885	0.598713756	-0.413382535	-0.346274949	-0.374273469	0.065275783	-0.342540783	-0.376145944	-0.338584279	-0.327130999	-0.124761748	0.001707169	-0.345965239	0	1.620279008	15	11	35	4	2.75	0.428571429	6.416666667	0.522576863	0.322522763	0.335520488	2.268283864	0	2.78E-05
AT1G07885	1	123	0.406504065	0	0.032520325	0	1.784277734	-0.260534521	-0.191008401	1.019218863	0.719424304	0.124546712	0.500049118	-0.846873822	1.159982419	0.29145508	-0.177742622	-0.110485097	0.820744109	0.040650407													0	4.01E-05
AT1G07890	1	825	0.498090018	0.002657366	0.011958146	0.001328683	1.077859743	-0.304975187	2.121588088	0.615981072	1.161224789	-0.24793034	0.247318974	0.483042956	1.057708815	0.98160567	-0.025598573	-0.022537295	1.208162475	0.099152965	9.072211249								0.544735097	0.060044358	0.475255005	4.81698278	0	2.61E-05
AT1G07900	1	573	0.443280977	0.003490401	0.003490401	0	0.409321288	-0.624218984	-0.278699601	-0.191763645	0.119712145	0.495645353	0.181332374	-0.863005868	-0.256414362	0.097583511	-0.036688849	-0.013360542	0.182463508	0.280977312	1.536765898	18	8	29	9	0.888888889	0.620689655	1.432098765	0.999710277	0.650528671	0.093977127	0.28145838	0	4.90E-05
AT1G07901	1	153	0.431372549	0	0	0	0.404496897	-1.141833164	1.790470407	4.710283851	3.067633781	-0.281797325	6.277794245	-0.593111852	5.073841344	5.957282599	-0.003157335	-0.23415329	3.73893767	0	3.137105331								0.956410186	0.304870282	0.914716111	4.15E-05	1	3.20E-05
AT1G07910	1	3315	0.433785822	0.025641026	0.003921569	0.001809955	-0.284327863	1.144117399	-0.406160526	-0.450663801	-0.222365698	-0.015476724	-0.509678617	0.553846476	-0.543223696	-0.51982697	-0.020777246	0.010197502	-0.345046952	0	2.865900553	79	86	79	31	2.774193548	1	2.774193548	0.317499627	0.110785291	0.246503496	1.49529167	0	8.28E-06
AT1G07920	1	1350	0.502222222	0	0.000740741	0.000740741	-0.154322311	0.980683255	-0.194536475	-0.305855012	1.559695052	0.368640344	-0.513152978	-0.300888322	-0.370069343	-0.219597103	0.092696859	0.01803184	1.066452369	0.282962963	8.011606314	0	0	75	12	0	0		0.338467475	0.042247143	0.02173981	0.261995218	0	-6.24E-06
AT1G07930	1	2007	0.4981774	0.006075334	0.001620089	0.000810045	-0.205983294	0.921853111	-0.19712179	-0.306847719	1.529784729	0.312109956	-0.494114164	-0.183478595	-0.353358791	-0.202859446	0.199358061	-0.006950358	1.099830823	0	7.812692917	0	0	76	25	0	0		0.351475965	0.044987813	0.076395473	0.864182281	0	-1.10E-05
AT1G07940	1	1350	0.498518519	0	0	0	-0.177221421	0.918400228	-0.183007979	-0.263611256	1.262057799	0.383020392	-0.443557405	-0.096573937	-0.333880369	-0.177959791	0.033363227	-0.010498306	0.928522825	0	7.737351241	0	1	74	14	0.071428571	0	Inf	0.382968133	0.049496025	0.029137482	0.901928526	0	-1.47E-05
AT1G07950	1	465	0.47311828	0.002150538	0	0.006451613	0.339785321	-0.364805347	1.484002868	1.231276056	2.026869239	-0.162057492	1.401435792	0.61823463	0.830327058	1.196138675	-0.251679025	-0.108280637	1.660644004	0	4.352005068	5	10	15	16	0.625	0.333333333	1.875	0.419445577	0.096379846	0.049188115	3.20181015	0	7.76E-06
AT1G07960	1	441	0.408163265	0	0.006802721	0	-0.132676943	0.695086905	-0.283227551	-0.390042461	0.116522773	-0.116461774	-0.437136241	0.651400931	-0.394490548	-0.417758489	-0.256327675	-0.060269832	-0.189125178	0	4.220196726								0.36639948	0.086820474	0.080749609	0.74106003	0	1.46E-05
AT1G07970	1	2082	0.469260327	0.029779059	0.007684918	0.002881844	0.029535477	1.150973462	0.151017645	-0.121054563	0.675733347	0.343882171	0.421405393	0.475924266	0.106039956	-0.178955823	-0.071841748	0.064535193	0.401596904	0	2.516241365	38	52	49	17	3.058823529	0.775510204	3.944272446	0.282862165	0.112414559	0.033079366	0.155507778	0	-1.64E-06
AT1G07980	1	621	0.475040258	0.01610306	0	0.001610306	0.438036013	-0.512952892	1.994022629	0.822841142	1.67999289	-0.227524614	0.707473136	0.4913405	0.653240489	0.808742277	-0.047474626	-0.083903917	1.282769371	0.051529791	3.837881319	17	18	15	8	2.25	1.133333333	1.985294118	0.353747765	0.092172669	0.004435724	0.488611145	0	2.76E-05
AT1G07985	1	435	0.459770115	0.002298851	0.002298851	0.006896552	1.957533029	-0.215886449	-0.047629113	-0.541682999	0.911915746	0.133291274	-0.142338253	-0.560691985	-0.175493798	0.53394296	-0.107245161	0.19629145	0.71084218	0		3	9	9	8	1.125	0.333333333	3.375					0	3.22E-05
AT1G07990	1	2409	0.432544624	0.03528435	0.01120797	0.00539643	-0.342717112	0.82413061	-0.290994006	-0.409937006	0.587583138	-0.130021349	-0.42096704	0.581552387	-0.366594603	-0.210127255	0.009695752	-0.04185291	0.069494469	0	4.64097964	21	69	37	33	2.090909091	0.567567568	3.683982684	0.303524213	0.065400893	0.02251514	0.357240973	0	1.42E-05
AT1G08000	1	927	0.491909385	0.006472492	0.001078749	0.002157497	0.422151452	0.60065348	0.204484055	0.48076983	2.261498175	0.624849908	0.281908959	0.21280532	0.122154323	0.118655207	0.003576017	-0.025691402	1.847141154	0	2.709775343								0.335009021	0.123629814	0.192970558	0.824939604	0	-8.84E-06
AT1G08005	1	168	0.452380952	0	0	0	0.169281827	-0.222009539	-0.291434237	0.40093595	1.351810918	-0.281797325	0.381047557	-0.764500676	-0.122168423	0.010362598	0.025559231	0.076820186	0.5828834	0													68	1.23E-05
AT1G08010	1	912	0.497807018	0.032894737	0.004385965	0.003289474	0.146615558	0.862954804	0.122912702	0.276689208	2.017446354	0.58505753	-0.322175025	0.47009652	-0.296524933	0.679205535	0.249010338	0.015420351	1.879812493	0	3.55430517	33	19	27	22	0.863636364	1.222222222	0.70661157	0.360881256	0.10153356	0.100463132	0.787960638	0	-1.66E-06
AT1G08030	1	1503	0.421823021	0.020625416	0.001330672	0.001330672	-0.048783168	0.78680131	-0.18448625	0.029207022	0.081860874	-0.137959811	-0.416486485	0.54332277	-0.377178509	-0.094910871	-0.082124889	-0.034498398	-0.07980094	0	3.559445083	24	29	29	38	0.763157895	0.827586207	0.922149123	0.340588274	0.095685779	0.036628573	1.798587889	0	1.20E-05
AT1G08032	1	111	0.288288288	0	0	0	-0.940411637	-1.21169639	-0.592001371	-0.473409199	-1.043094405	-0.193206994	-0.589408815	-1.001290465	-0.611270275	-0.439433095	-0.319310648	-0.283586949	-0.682837091	0													104	8.16E-05
AT1G08035	1	378	0.404761905	0	0	0.002645503	-0.187983449	-0.487536012	-0.396622961	0.729850886	0.537531523	-0.063493836	-0.125815998	-0.567952009	-0.081048698	-0.046844861	-0.162990914	-0.017615306	0.247106793	0		8	13	3	4	3.25	2.666666667	1.21875					0	2.25E-05
AT1G08040	1	1149	0.423846823	0.018276762	0.003481288	0.000870322	-0.361036281	0.916043159	-0.392477447	-0.483971357	-0.169003884	-0.192022144	-0.401684268	0.348972361	-0.440878951	-0.402776819	-0.105247939	-0.044605232	-0.294090633	0	4.576575238	9	10	18	13	0.769230769	0.5	1.538461538	0.438726153	0.09586342	0.041968914	2.798360454	0	1.24E-05
AT1G08050	1	1926	0.491173416	0.001038422	0.002076843	0.000519211	1.243926999	0.705704593	-0.112364619	-0.389513906	0.243286535	1.277540684	-0.209438774	-0.652843872	-0.240839415	-0.322435673	0.077545196	0.059513208	0.358830789	0	1.94985493								0.843207212	0.432446127	0.047424833	0.293716709	0	7.00E-06
AT1G08060	1	6006	0.432733933	0.026640027	0.003663004	0.001165501	-0.3275871	1.483521123	-0.416002413	-0.659670616	-0.233185915	0.02319235	-0.52996835	0.522491472	-0.572126986	-0.531239098	-0.176610716	0.052390245	-0.314331364	0	2.534451272	229	183	119	57	3.210526316	1.924369748	1.668352103	0.2490397	0.098261783	0.054481926	0.472207213	0	4.14E-06
AT1G08065	1	834	0.400479616	0.001199041	0.011990408	0.001199041	-0.431994856	-0.635675418	-0.509416264	-0.574789742	-0.520134196	-0.151348475	-0.537297783	-0.841910994	-0.567711714	-0.473973725	-0.190587798	-0.032429594	-0.451854908	0		20	32	20	10	3.2	1	3.2					3	4.82E-05
AT1G08070	1	2226	0.413746631	0.010781671	0.002695418	0.000898473	0.997090114	0.431560301	0.095478414	-0.533938646	-0.476574036	0.179122046	-0.560547764	0.096077931	-0.542462147	-0.542418773	-0.093733535	0.108673225	-0.370057437	0		39	70	67	23	3.043478261	0.582089552	5.228539576					0	2.81E-05
AT1G08080	1	828	0.419082126	0.002415459	0.001207729	0.001207729	-0.429687897	-0.528608837	-0.497545008	-0.534884035	-0.305574914	-0.206128178	-0.571702843	-0.734415268	-0.559681322	-0.489018811	-0.194440504	-0.009832224	-0.530652407	0		14	20	18	11	1.818181818	0.777777778	2.337662338					0	3.64E-05
AT1G08090	1	1593	0.517890772	0.001255493	0.002510986	0	0.402653834	0.502842344	-0.262009402	-0.241893982	0.167540203	2.009462333	-0.361425462	-0.969011717	-0.441316979	-0.512941341	0.142070181	0.24683865	0.122231041	0		15	7	52	25	0.28	0.288461538	0.970666667					0	-9.05E-06
AT1G08100	1	1569	0.508604207	0.002549395	0.001274697	0	-0.013390883	-0.019846773	-0.344226789	-0.496328964	0.142034903	1.510207846	-0.420845289	-0.903619512	-0.522727174	-0.555915998	0.086408467	0.217203161	0.160635347	0		30	13	58	33	0.393939394	0.517241379	0.761616162					0	4.34E-06
AT1G08110	1	801	0.452980688	0.013434089	0.002099076	0.000419815	-0.158291135	0.158654797	0.408133754	0.147551539	0.593182817	-0.085785772	0.30035417	0.33371594	0.203692412	0.109272202	-0.180370572	-0.092334335	0.471326247	0	6.976351076	6	10	13	9	1.111111111	0.461538462	2.407407407	0.321984733	0.046153746	0.16781058	20.87481614	5	1.01E-05
AT1G08120	1	264	0.412878788	0	0	0	0.731874609	-0.559141267	-0.258602847	1.704650438	0.591568961	0.046859011	0.594379567	-0.749918212	0.860451978	0.427136232	0.019747338	-0.070553847	0.5907963	0													53	2.06E-05
AT1G08125	1	1069	0.444687045	0.041848617	0.000363901	0.003275109	-0.24854522	0.909665674	-0.252394077	-0.137386399	0.000789678	0.076178986	-0.190995227	0.381459757	-0.276856214	-0.314705938	-0.08366432	-0.011934137	-0.250683118	0	4.216756702	20	23	25	12	1.916666667	0.8	2.395833333	0.343350037	0.081425148	0.094911009	0.211708049	1	4.08E-06
AT1G08130	1	2373	0.429835651	0.022756005	0.005899705	0.002107038	1.236711609	0.451864905	0.378881989	-0.250737618	-0.172884091	-0.04760574	-0.245542242	1.118517386	-0.219803424	-0.376306421	-0.118754838	0.051335217	0.068478853	0	2.984757239	18	57	60	35	1.628571429	0.3	5.428571429	0.450351921	0.150883936	0.756199979	7.763400056	0	2.43E-05
AT1G08135	1	2391	0.425763279	0.00167294	0.002927645	0	-0.334664964	-0.372837809	-0.47600703	-0.437214932	-0.412490278	0.10610912	-0.442919042	-0.874912155	-0.501978803	-0.556062484	-0.175110128	0.121616245	-0.340611443	0		60	74	68	33	2.242424242	0.882352941	2.541414141					2	3.11E-05
AT1G08140	1	2457	0.43019943	0.005291005	0.003256003	0.001221001	-0.188898321	-0.424575132	-0.471501467	-0.308728054	-0.397827533	0.218624433	-0.359663237	-0.81313756	-0.455383829	-0.593181009	-0.206238315	0.119508532	-0.249835572	0		82	49	43	36	1.361111111	1.906976744	0.713753388					0	2.84E-05
AT1G08150	1	2448	0.455473856	0.003676471	0.005718954	0.001633987	0.233723296	0.255326401	-0.394608404	-0.393593605	-0.332167755	0.15084391	-0.394650232	-0.87320305	-0.438002489	-0.54014748	-0.015025937	0.205512375	-0.087908675	0		59	34	47	31	1.096774194	1.255319149	0.873701476					5	1.82E-05
AT1G08160	1	666	0.506006006	0.003003003	0.001501502	0	0.905285189	-0.202528229	-0.250914196	-0.325770075	0.364804491	1.160624148	-0.410756972	-0.88111456	-0.444776706	-0.589212838	0.045725584	0.253563602	0.476611171	0	2.488484929	5	10	13	8	1.25	0.384615385	3.25	0.616167322	0.247607416	2.078788643	17.36745259	0	1.10E-05
AT1G08165	1	144	0.444444444	0	0.006944444	0	0.164356832	-0.592163537	-0.45028461	-0.170912352	-0.559008237	0.297233558	-0.461878842	-0.970813047	-0.514996895	-0.393748772	-0.092620638	-0.080070302	-0.498843671	0	1.009844747								0.463020622	0.458506739	0.097104076	0.37397631	0	3.75E-05
AT1G08170	1	732	0.487704918	0.00136612	0.004098361	0	1.882251159	0.286171332	-0.1393612	-0.569858824	0.414581164	1.042276501	-0.477852078	-0.926792372	-0.400428665	-0.414630798	0.276088494	0.19637776	0.040006044	0		6	18	21	10	1.8	0.285714286	6.3					0	1.67E-05
AT1G08180	1	336	0.458333333	0	0.011904762	0.00297619	2.032648368	-1.077479911	2.073621287	3.855778196	2.441607164	-0.25727405	2.219029062	-0.115805897	2.474940215	3.696550375	-0.275942065	-0.131390933	2.55458762	0.154761905	2.313585306	7	7	7	3	2.333333333	1	2.333333333	0.717204745	0.309997104	0.41956541	11.82274055	0	3.11E-05
AT1G08190	1	2943	0.454977914	0.022086306	0.002038736	0.001359157	-0.088451519	0.774320017	0.177572109	0.062889255	0.889138071	0.053050102	-0.004697024	0.557604301	-0.127341802	0.003570717	-0.056924749	-0.036548781	0.530586436	0	5.092821075	13	40	51	35	1.142857143	0.254901961	4.483516484	0.313445635	0.061546563	0.026850126	0.757485322	0	1.50E-06
AT1G08200	1	1170	0.455555556	0.008547009	0.006837607	0.000854701	0.178915627	0.074823157	0.996419135	0.438515212	0.989617081	-0.192697259	-0.236862574	0.398469635	0.34765313	0.226508133	0.041967566	-0.101909518	0.836509667	0.077777778	7.490863098	2	5	31	23	0.217391304	0.064516129	3.369565217	0.401822749	0.053641716	0.086574361	0.410093253	0	2.01E-05
AT1G08210	1	1479	0.448951995	0.018255578	0.002028398	0.002028398	0.03985797	0.563577393	0.303933046	0.003904679	0.582787176	-0.139369119	0.022390167	0.296305383	-0.005764815	-0.025334158	-0.090452114	-0.051224304	0.302612477	0	3.371973669	13	15	42	22	0.681818182	0.30952381	2.202797203	0.359388881	0.106581165	0.058414387	0.639899616	0	1.29E-05
AT1G08220	1	879	0.428172943	0.009065551	0.0027894	0.0013947	0.019450509	0.576051895	0.140215605	0.212836314	-0.100327929	-0.196875012	0.042771018	0.432436026	0.188157087	-0.149222714	-0.196616933	-0.06240699	0.068452318	0	2.066370984	20	18	20	14	1.285714286	1	1.285714286	0.513721886	0.248610675	0.194995526	3.25968982	0	1.60E-05
AT1G08230	1	1356	0.43879056	0.001474926	0.002212389	0.002949853	0.142877207	-0.503252048	-0.049876212	0.129109455	0.493104812	-0.014815109	-0.231694076	-0.750121303	-0.053939379	0.466621009	-0.197524243	0.00250008	0.412287495	0.022861357	3.187393402								0.722615967	0.22671063	0.153407733	5.829322629	4	3.39E-05
AT1G08250	1	1242	0.517713366	0.001610306	0.000805153	0.000805153	1.786099004	-1.007656068	3.324896899	2.689340875	3.840555285	0.828190059	2.086385862	0.132846284	1.439199536	2.559239521	-0.069789381	-0.043057306	4.552163806	0.06763285	2.314998746								0.948395904	0.409674478	1.126507207	2.576477584	5	1.99E-05
AT1G08260	1	6486	0.413197656	0.024051804	0.003546099	0.001079248	-0.27414661	1.306655225	-0.415085812	-0.621030834	-0.655368393	0.079387531	-0.498172615	0.574943403	-0.587654291	-0.549757011	-0.158003064	0.044857058	-0.594430081	0	1.200503456	90	66	127	56	1.178571429	0.708661417	1.663095238	0.456579903	0.380323689	0.321910321	0.368750138	0	1.40E-05
AT1G08270	1	780	0.446153846	0.002564103	0.002564103	0.002564103	1.389241637	-0.642407253	1.1430889	2.239865607	1.988946164	-0.110578127	1.606501912	-0.709766771	1.504586192	0.624929568	-0.125908828	-0.028890794	1.487667724	0	1.215339832								0.53578542	0.440852349	0.172501557	7.83E-06	0	1.52E-05
AT1G08280	1	1197	0.435254804	0.01754386	0.005012531	0.002506266	1.166178474	-0.158621622	0.840002128	0.185873448	0.672639	0.855129116	0.411620126	0.215959242	0.408612284	-0.073391979	-0.119280405	0.0341847	0.797276179	0	1.408902634	18	22	29	28	0.785714286	0.620689655	1.265873016	0.46498115	0.33003072	0.08960239	2.537582584	0	3.18E-05
AT1G08290	1	1014	0.439842209	0.000986193	0.000986193	0.001972387	0.378215184	-0.212760008	-0.288580786	-0.323204375	-0.039944941	0.562499589	-0.292468298	-0.72381702	0.119397027	-0.314133003	-0.006963178	0.113227747	0.016639929	0		19	27	27	15	1.8	0.703703704	2.557894737					0	2.91E-05
AT1G08300	1	2241	0.415439536	0.019187863	0.002231147	0.000892459	0.472867533	0.171240758	0.221077194	0.272281449	-0.053075449	0.15104937	0.294281038	0.41881206	0.362090167	-0.224254977	-0.035901402	-0.032857757	0.013816577	0.021419009	1.497399711	65	49	50	11	4.454545455	1.3	3.426573427	0.473565607	0.316258647	0.1904478	0.312003539	296	2.88E-05
AT1G08310	1	1169	0.4167979	0.033595801	0.001049869	0.001049869	-0.049457616	0.1043969	-0.39264771	0.143755532	0.689782194	-0.07431633	0.287046927	-0.765063266	-0.276529437	-0.05886726	0.008857334	-0.038669578	-0.01864746	0		26	23	29	10	2.3	0.896551724	2.565384615					1	2.30E-05
AT1G08315	1	978	0.523517382	0.00204499	0	0	0.795196335	-0.995177927	3.180812559	2.772001195	5.335171778	0.376873077	3.678659425	-0.166393816	3.700186738	5.121133567	0.053833553	-0.142715351	6.269123962	0	3.614332105	24	13	43	12	1.083333333	0.558139535	1.940972222	0.415100268	0.114848402	0.24478094	1.11E-05	0	3.69E-05
AT1G08320	1	1569	0.470751387	0	0.001260716	0	-0.105058563	-0.682854072	-0.416038166	-0.209373719	0.361754145	-0.079663138	-0.107332517	-0.849243874	-0.361160724	0.112839529	-0.069968706	-0.009649466	0.049370014	0													0	2.67E-05
AT1G08340	1	996	0.462851406	0.002008032	0.004016064	0.001004016	0.627876266	0.737764004	-0.345595637	-0.420832775	-0.464322344	0.647508019	-0.391488186	-0.755098583	-0.496488926	-0.531737182	-0.079689429	0.127836935	-0.373750192	0	0.586168113	13	19	27	12	1.583333333	0.481481481	3.288461538	0.339112224	0.578523835	0.030539067	0.167162176	0	1.23E-05
AT1G08350	1	2303	0.408249924	0.023657871	0.004246285	0	-0.198218743	0.839000789	-0.282567784	-0.347294449	-0.36745495	0.072869397	-0.141910338	0.106792833	-0.290099149	-0.40206021	-0.087583892	-0.032115914	-0.315906446	0	2.251237424	37	46	51	12	3.833333333	0.725490196	5.283783784	0.40743358	0.180982057	0.617765405	7.558471194	0	2.24E-05
AT1G08360	1	651	0.451612903	0	0.012288786	0.004608295	-0.107179204	0.715170668	-0.262321084	0.013905342	0.389526998	-0.325018324	-0.311775925	0.219281158	-0.075904178	-0.109672618	-0.113451694	-0.085775499	0.354157211	0.112135177	7.668691825	3	3	19	8	0.375	0.157894737	2.375	0.338704533	0.044167185	0.088283983	0.564035121	0	5.46E-06
AT1G08370	1	1104	0.466485507	0.013586957	0.001811594	0	0.004207851	0.55583359	0.861737204	0.386850556	1.094806404	0.21622212	0.520928695	0.521704146	0.678946737	0.502161397	0.278127085	-0.082923108	0.816083444	0.089673913	4.492973883	17	17	17	19	0.894736842	1	0.894736842	0.372033806	0.082803465	0.210987162	0.61434516	0	1.56E-05
AT1G08380	1	423	0.508274232	0	0.004728132	0	-0.00712556	-0.943145365	2.655537657	2.423165973	0.798392495	-0.250626962	0.150099428	-0.123408099	0.73104565	1.253371738	-0.014541369	-0.109128802	1.273311535	0.401891253	12.54458173	2	2	11	5	0.4	0.181818182	2.2	0.296867149	0.02366497	0.593142217	1.765760873	0	1.66E-05
AT1G08390	1	414	0.512077295	0.004830918	0.007246377	0	0.588867732	-0.736384697	2.143264246	2.519773117	1.977427424	-0.099567312	3.62806608	0.207830957	1.977206706	1.688420312	0.151584047	-0.095178696	2.329241145	0.053140097	4.016896844	13	14	10	9	1.555555556	1.3	1.196581197	0.515944435	0.128443536	0.065614634	1.019578908	0	6.61E-06
AT1G08400	1	2415	0.419875776	0.016149068	0.003726708	0.001242236	0.313453007	0.172616376	0.416513409	0.167080634	0.400404844	-0.181108072	0.575375855	0.735458174	0.257355859	0.056554437	-0.237921965	-0.056957132	0.288460502	0	1.079900992	52	63	58	17	3.705882353	0.896551724	4.133484163	0.352836512	0.326730427	0.110201678	0.796524349	1	2.61E-05
AT1G08410	1	1770	0.450847458	0.027118644	0.005649718	0.001129944	0.118927272	0.922325883	0.07492276	0.636175089	0.123965371	0.172326681	0.326580162	-0.044899822	0.383488985	-0.055724471	-0.118478706	-0.027391931	0.323368182	0	3.062075535	17	24	48	19	1.263157895	0.354166667	3.566563467	0.350024832	0.114309666	0.085421396	0.501604243	0	1.72E-06
AT1G08420	1	3222	0.486309231	0.032136416	0.003935071	0.000655845	0.020620973	1.226734789	0.298081963	-0.291392708	0.90685924	0.233896996	-0.12991584	0.864132206	-0.209324415	-0.146786921	0.056576976	0.020297946	0.396660693	0	4.431874946	5	24	68	46	0.52173913	0.073529412	7.095652174	0.199319144	0.044974	0.028967611	0.06599436	0	-6.29E-06
AT1G08430	1	1482	0.414304993	0	0.003373819	0	-0.062351822	-0.389095185	-0.42358587	-0.302926117	-0.170017367	-0.04977387	-0.410083082	-0.85433096	-0.480794177	-0.329095283	-0.174975088	0.058719902	-0.291552936	0		26	32	31	21	1.523809524	0.838709677	1.816849817					8	3.46E-05
AT1G08440	1	1506	0.416334661	0.000664011	0.002656042	0.001328021	-0.488825383	-0.662511322	-0.464522307	-0.368705891	-0.398853278	-0.114404938	-0.463202216	-0.825698483	-0.53754309	-0.451689176	-0.242158492	0.086196003	-0.346198022	0		22	48	36	22	2.181818182	0.611111111	3.570247934					2	3.66E-05
AT1G08450	1	1442	0.440635452	0.032329989	0.011148272	0.003344482	-0.134553116	0.622980185	-0.012681716	-0.20038148	0.000768864	-0.231608855	-0.189921315	0.435790424	-0.24295301	-0.125908202	-0.080666465	-0.085334376	-0.055760845	0.023411371	6.984819152	9	18	35	13	1.384615385	0.257142857	5.384615385	0.763863689	0.109360554	0.082977528	1.084215363	0	1.43E-05
AT1G08460	1	1134	0.490299824	0.005291005	0.001763668	0	1.933428309	-0.207735803	1.666967713	1.822769381	2.256804138	-0.129586128	2.079859871	0.145378462	1.49297918	1.030445739	0.09012222	-0.043949836	2.73992056	0	4.647000949	17	34	38	13	2.615384615	0.447368421	5.846153846	0.464628829	0.099984664	0.615059412	3.274760705	1	8.08E-06
AT1G08465	1	555	0.45045045	0	0.001801802	0	-0.102837994	-0.573312946	-0.34428448	0.110008484	-0.23086452	-0.236190125	-0.311856176	-0.705236738	-0.206285839	-0.286760525	-0.177955916	-0.015808724	-0.140441118	0	4.033533308	6	1	16	3	0.333333333	0.375	0.888888889	0.390769709	0.096880248	0.834614676	9.75556445	0	2.52E-05
AT1G08470	1	1173	0.453537937	0	0.002557545	0.00170503	0.98174993	-0.121780777	1.181342913	0.6693132	1.349800885	-0.165786102	1.334911881	0.544975284	0.719643955	0.231212324	-0.050054816	-0.079206963	1.009225883	0	3.380274689	9	18	32	16	1.125	0.28125	4	0.365680141	0.108180599	2.952866259	21.03357606	0	1.69E-05
AT1G08480	1	429	0.484848485	0	0	0	0.14189284	-0.220459447	1.269166821	1.24751173	1.575930679	-0.25299354	1.116502643	0.460938863	1.312720344	0.899686352	-0.064323806	-0.094732349	1.227222332	0	6.254791486	4	15	10	9	1.666666667	0.4	4.166666667	0.289838752	0.046338675	0.161453239	1.312244424	0	4.33E-06
AT1G08490	1	1392	0.453304598	0.020833333	0.002155172	0	0.353866177	0.175824965	0.722975434	0.590325604	1.286243289	-0.059074783	1.331916414	1.215374909	1.029765861	1.169236253	-0.055994774	-0.102847362	1.290223552	0.002155172	4.901597082	6	28	35	20	1.4	0.171428571	8.166666667	0.222760911	0.045446598	0.036962139	0.212778866	0	1.64E-05
AT1G08500	1	687	0.406113537	0	0.004366812	0.001455604	0.161918903	-0.536197678	-0.329514755	-0.233434282	0.648480587	-0.053848529	0.140191272	-0.827902922	-0.166526842	1.464723363	-0.18011953	-0.049654904	0.402411336	0	1.205466294	16	14	14	8	1.75	1.142857143	1.53125	0.747199609	0.619842805	0.131475747	0.324264889	0	5.49E-05
AT1G08510	1	1239	0.459241324	0.00968523	0.001614205	0.000807103	0.069371544	0.583347961	0.572243302	1.319926245	1.55670049	-0.148796318	0.394007957	0.411728219	1.031489165	2.426696537	-0.099874729	-0.069496227	1.964794288	0	6.556409959	5	11	33	17	0.647058824	0.151515152	4.270588235	0.298182796	0.045479584	0.052032467	0.168092964	0	8.27E-06
AT1G08520	1	2283	0.459921156	0.015330705	0.003504161	0.002190101	0.052253569	0.642127372	0.587321091	0.166820514	0.843563482	-0.214137156	-0.02082556	0.675133218	-0.041611857	0.285001568	-0.084911673	-0.048778363	0.633425781	0.008760403	7.119579855	7	20	46	52	0.384615385	0.152173913	2.527472527	0.344491269	0.04838646	0.075783493	3.109278737	0	3.25E-06
AT1G08530	1	774	0.431524548	0.002583979	0.00129199	0.00129199	0.866649687	-0.205563698	1.149884366	0.940884242	0.822968438	-0.333851584	1.394541899	0.597036835	0.725768754	0.639910742	-0.078464936	-0.033084605	0.839815226	0.143410853	3.398771966	13	23	21	23	1	0.619047619	1.615384615	0.310694965	0.091413889	0.052237203	0.543169028	0	2.86E-05
AT1G08540	1	1719	0.450843514	0.030250145	0.002908668	0.001163467	-0.201281266	0.961542281	-0.144353021	-0.223484079	0.416268548	-0.196312863	-0.361612827	0.161470861	-0.321459598	-0.148727261	-0.042596809	-0.06479975	0.109158506	0	6.119108948	9	22	27	45	0.488888889	0.333333333	1.466666667	0.267611461	0.04373373	0.067878709	0.247336015	0	4.31E-06
AT1G08550	1	1389	0.436285097	0.030237581	0.002159827	0.002159827	0.005310255	0.767310077	0.041058157	-0.155869637	-0.323944948	0.011003325	-0.403837553	0.367147757	-0.390504576	-0.41277747	-0.041342328	-0.013979349	-0.240799441	0	6.233968026	9	14	48	16	0.875	0.1875	4.666666667	0.663873023	0.10649285	1.827184588	0.296573522	0	9.37E-06
AT1G08560	1	933	0.438370847	0.001071811	0.001071811	0.001071811	1.652154086	0.509923492	-0.141808112	0.191467702	-0.524324452	0.271854175	-0.485294125	-0.125117312	-0.400628937	-0.391629329	-0.082084536	0.073652497	-0.252900307	0	2.175535964	9	15	19	32	0.46875	0.473684211	0.989583333	0.73325977	0.337047873	2.55542911	3.771063524	0	1.48E-05
AT1G08570	1	1092	0.465222349	0.000760167	0.033447358	0.007601672	0.289097529	-0.087809876	1.874179016	1.653339727	1.95504619	-0.325940968	0.37663245	0.758740569	1.384573075	2.746108894	-0.229556905	-0.100055621	2.109539589	0	6.548350623	21	24	22	14	1.714285714	0.954545455	1.795918367	0.544115575	0.083092004	0.117346297	0.853330481	0	2.75E-05
AT1G08580	1	372	0.446236559	0	0	0.005376344	0.374182106	-0.597761817	1.522549501	2.244483826	1.294983187	-0.256397724	1.004406856	0.758183898	2.004633156	1.307874122	-0.050760014	-0.150859331	1.513051515	0	4.966458235	9	10	13	7	1.428571429	0.692307692	2.063492063	0.434236159	0.087433768	0.096682824	0.798615052	0	1.71E-05
AT1G08590	1	3090	0.444012945	0.020711974	0.002912621	0.001294498	0.560674968	0.505283469	0.412101389	0.085724781	0.639521766	0.268918495	0.626807134	0.258526579	0.17875148	0.254259173	-0.013330251	0.01934811	0.497622394	0.002588997	0.743750391	44	40	91	50	0.8	0.483516484	1.654545455	0.274071754	0.368499644	0.079773723	0.146400408	1	2.10E-05
AT1G08600	1	4686	0.419393117	0.025032491	0.002486297	0.000452054	-0.453530039	1.268080762	-0.476089235	-0.622353682	-0.386422517	0.025445899	-0.560442762	0.596769063	-0.597567855	-0.537091551	-0.134096191	0.031991636	-0.506751505	0	2.636832436								0.296015016	0.112261595	0.057463815	0.484347861	0	9.56E-06
AT1G08610	1	1680	0.429166667	0.02202381	0.014285714	0.00297619	0.324009477	0.579214776	-0.189025932	-0.462564933	-0.226203246	0.089691075	-0.372634872	0.430905429	-0.332911435	-0.474373698	0.002557627	0.040888105	-0.267257493	0	1.593178932	28	31	58	22	1.409090909	0.482758621	2.918831169	0.596655864	0.374506499	0.208710707	3.593910644	0	2.69E-05
AT1G08620	1	3630	0.432231405	0.028650138	0.004407713	0.000550964	-0.376659356	1.220974197	-0.443694338	-0.440976674	-0.003050445	-0.072878542	-0.492608917	0.415400533	-0.524885366	-0.476067907	-0.083767657	0.021873313	-0.277727433	0	3.047200128	86	48	64	35	1.371428571	1.34375	1.020598007	0.281137621	0.092260964	0.039476233	0.292419144	0	6.43E-06
AT1G08630	1	1094	0.477259966	0.008422235	0.000935804	0.001684447	0.081923914	0.329967102	-0.39437262	-0.237854069	-0.109084206	1.216368874	-0.441745281	-0.7762125	-0.469673754	-0.460237934	-0.036681749	0.132532595	-0.197438895	0		8	17	20	21	0.80952381	0.4	2.023809524					1	3.20E-06
AT1G08640	1	885	0.430508475	0.021468927	0.003389831	0.003389831	0.154744852	0.364553656	0.458355985	0.576653229	0.848007257	-0.153371763	0.226187829	0.953287882	0.441230333	0.616911796	-0.192389948	-0.092897541	0.368866347	0.063276836	5.300579821	12	13	11	17	0.764705882	1.090909091	0.700980392	0.490651171	0.092565566	0.641750642	15.98108693	0	1.36E-05
AT1G08650	1	881	0.501779359	0.002372479	0.005931198	0	2.107116285	-1.031469142	3.545820178	1.137019909	1.573221573	0.260911151	1.21386478	-0.263202517	1.780478296	1.946169354	-0.084144153	-0.063415265	2.841318915	0.079478055	4.973283348	7	14	24	23	0.608695652	0.291666667	2.086956522	0.521039863	0.104767781	0.087958069	2.259509153	0	5.64E-05
AT1G08660	1	1525	0.439854192	0.024301337	0.003240178	0.001620089	-0.06564927	0.314670654	0.269869634	0.411266408	0.416202261	-0.066615253	0.646668168	0.484657586	0.524278069	0.125777156	-0.078353733	-0.102194373	0.573051034	0	4.48596495	6	29	19	25	1.16	0.315789474	3.673333333	0.469471313	0.104653362	6.010447042	16.17151231	0	1.47E-05
AT1G08670	1	696	0.418103448	0	0.002873563	0	-0.337448121	-0.515548836	-0.44599485	-0.509805305	-0.105840972	-0.243801006	-0.45279273	-0.722361624	-0.49215645	-0.294044263	-0.162352886	-0.012914173	-0.234365448	0		14	19	17	12	1.583333333	0.823529412	1.922619048					1	3.91E-05
AT1G08680	1	2457	0.449003517	0.039208024	0.004168295	0.000521037	-0.2988769	1.27354521	-0.224438565	-0.543229745	0.418906115	-0.170779501	-0.465532678	0.834923469	-0.433651234	-0.310108453	-0.100109407	0.01662735	-0.063188108	0	4.172312148	53	48	31	28	1.714285714	1.709677419	1.002695418	0.308102883	0.073844639	0.15908256	5.074596587	0	2.38E-06
AT1G08695	1	267	0.393258427	0	0.003745318	0	-0.808640838	-0.91724753	-0.541465817	-0.531499564	-0.271141316	-0.264525745	-0.647838764	-0.726438881	-0.528185313	-0.349017896	-0.025130127	-0.169619557	-0.477313685	0		7	9	6	5	1.8	1.166666667	1.542857143					1	5.43E-05
AT1G08700	1	1362	0.460352423	0.001468429	0.003671072	0.000734214	1.222293674	-0.00348393	1.689157663	0.020933036	1.016423436	0.100117689	0.229123092	0.655402899	0.373385915	0.161332557	0.009083303	-0.004844889	0.714349714	0	4.179144799	20	27	57	27	1	0.350877193	2.85	0.302701752	0.072431506	0.05175359	0.176239764	0	2.76E-05
AT1G08710	1	1140	0.436660829	0.004670169	0.004086398	0.001751313	0.757491375	-0.108908109	1.354446643	0.66078833	0.619558145	-0.265352874	1.182928539	1.172926832	1.524423587	0.742231964	0.092933385	-0.095219798	0.798319724	0.043199066	3.492444867	38	31	31	21	1.476190476	1.225806452	1.204260652	0.354544623	0.101517601	0.075182051	1.387078768	1	3.54E-05
AT1G08720	1	2802	0.453604568	0.024625268	0.003925767	0.000713776	-0.021605612	0.800462121	0.324142861	-0.312634887	0.359471521	-0.037555273	-0.021354572	0.741843445	0.061126649	-0.164431929	-0.026644907	0.009402833	0.280830271	0	4.008584567								0.319969637	0.079821102	0.10429675	2.578076852	0	1.21E-05
AT1G08730	1	4617	0.422135586	0.008013862	0.003248863	0.000433182	-0.005145767	0.914437436	-0.445342952	-0.263039769	-0.565342825	0.506505465	0.010125757	-0.738619161	-0.465505016	-0.520616876	-0.023332698	0.120418419	-0.45691514	0		30	109	112	64	1.703125	0.267857143	6.358333333					12	1.03E-05
AT1G08750	1	1167	0.413881748	0.017137961	0.000856898	0.002570694	-0.319488898	0.794375344	-0.073121499	-0.110683966	-0.045344251	-0.177188909	-0.083353506	0.829456141	-0.085127302	-0.188816565	0.026551049	0.010388173	-0.070149357	0	3.411081002	18	16	32	17	0.941176471	0.5625	1.673202614	0.300780156	0.088177371	16.55293871	110.9606947	0	1.58E-05
AT1G08760	1	2247	0.45082332	0.022251891	0.004895416	0.000890076	0.352482518	0.616351522	0.361359569	0.392376195	0.930611489	-0.050027526	0.291987388	0.308542231	0.111197548	0.104877728	-0.032419472	0.010946086	0.600244892	0	3.036374464	50	47	55	54	0.87037037	0.909090909	0.957407407	0.265423056	0.087414467	0.020351541	0.51912351	1	8.72E-06
AT1G08770	1	630	0.507936508	0.004761905	0.003174603	0	0.605429128	-1.031261432	3.020678584	2.753063576	3.273435289	-0.0569437	2.951195437	-0.002196646	1.970540294	2.135288711	-0.035985413	-0.106846135	3.823245228	0	4.753051349	6	21	25	9	2.333333333	0.24	9.722222222	0.336981046	0.070897834	0.128572728	0.733778557	0	1.29E-05
AT1G08780	1	390	0.443589744	0.007692308	0	0	0.334427186	-0.151014767	0.522893159	1.015973225	0.794202936	-0.176471372	0.828439216	-0.035767654	0.662703208	0.208398487	-0.022637383	-0.103895486	0.466737462	0	4.627101113	6	8	17	5	1.6	0.352941176	4.533333333	0.348826573	0.075387713	0.129173795	2.333029322	0	1.30E-05
AT1G08790	1	573	0.485165794	0.001745201	0.005235602	0	0.041987232	0.26722552	-0.390557153	-0.334736992	0.375995259	1.534587952	-0.415874665	-0.84178696	-0.479097026	-0.428015599	0.015467515	0.161543473	-0.034211231	0		5	9	8	20	0.45	0.625	0.72					1	2.19E-06
AT1G08800	1	3342	0.412028725	0.008677439	0.002094554	0.000598444	-0.02555999	1.090599894	-0.364116985	-0.349690062	-0.129203129	0.097220864	-0.301944161	-0.576845386	-0.368043898	-0.26990935	-0.169383734	0.041017727	-0.171155839	0	2.993461462	95	116	85	74	1.567567568	1.117647059	1.402560455	0.48038036	0.160476547	0.161566619	1.114218441	0	1.47E-05
AT1G08810	1	1437	0.420320111	0.001391788	0.003479471	0.001391788	0.34036437	-0.07976239	-0.215827166	0.186352274	0.151490263	0.031488393	0.105562199	-0.71530492	-0.152891131	0.105931714	-0.169695797	0.110845772	-0.025383476	0	3.429132512	15	6	17	14	0.428571429	0.882352941	0.485714286	0.492611961	0.14365498	0.092184911	1.336862755	0	2.46E-05
AT1G08820	1	1161	0.43583118	0.02670112	0.004306632	0.001722653	-0.374438908	1.339560572	-0.452048909	-0.466018784	-0.08078258	-0.217945432	-0.541080983	-0.078264905	-0.505816731	-0.467862367	-0.124256103	0.042905181	-0.289244861	0	4.855263316	18	32	17	14	2.285714286	1.058823529	2.158730159	0.357929757	0.073719948	0.345925307	3.144117677	0	2.74E-06
AT1G08830	1	459	0.511982571	0.013071895	0	0	-0.153958022	0.650718177	0.118264916	-0.32442235	0.614461255	-0.241208715	-0.403820067	0.89291936	0.067672617	0.121596613	-0.236165447	-0.119350917	0.330827544	0	7.963643425	3	6	14	5	1.2	0.214285714	5.6	0.64669441	0.081205847	0.251477924	1.57161254	0	-9.75E-06
AT1G08840	1	3948	0.427350427	0.0272994	0.002041077	0.001020538	-0.206740951	1.418783641	-0.411554823	-0.466743931	-0.575607488	0.074111528	-0.466782157	0.27753761	-0.49877061	-0.49819193	-0.163594037	0.016462597	-0.500988964	0	0.741036006								0.445037354	0.600561039	0.023496704	0.21811629	0	9.38E-06
AT1G08845	1	822	0.447843137	0.020392157	0.004705882	0	-0.147105932	0.509617521	-0.089337044	-0.189370794	0.443366618	0.133181602	-0.059133161	-0.06344317	-0.070840606	-0.290343928	-0.1212864	-0.024130113	0.268649826	0	3.061110618	4	4	11	7	0.571428571	0.363636364	1.571428571	0.330666682	0.108021801	0.128243919	0.622472722	0	1.45E-05
AT1G08860	1	1755	0.438746439	0.016524217	0.002849003	0.001139601	-0.020266527	0.57692298	-0.446612333	-0.446820665	-0.521092191	0.065862658	-0.430969714	-0.759803704	-0.515389431	-0.557892004	-0.126563853	0.046948466	-0.433848834	0		19	52	41	22	2.363636364	0.463414634	5.100478469					7	1.68E-05
AT1G08880	1	429	0.505827506	0	0.002331002	0	1.466165794	-1.07294666	4.012953373	1.843719023	2.670373013	-0.23155752	2.490164919	0.940729796	1.970403795	2.413058917	-0.074723903	-0.04512044	2.630242689	0	5.807412558	2	3	17	3	1	0.117647059	8.5	0.512979978	0.088331933	0.111001956	2.606335634	0	3.05E-05
AT1G08890	1	1395	0.413620072	0.000716846	0.002150538	0.000716846	-0.2695951	-0.776062492	-0.214709108	-0.116126527	-0.050840921	-0.276201151	-0.22286586	-0.701015599	-0.279545718	0.28674589	-0.235525532	-0.184304489	-0.029230576	0	3.635854384	13	16	40	13	1.230769231	0.325	3.786982249	1.390943758	0.382563109	4.812189398	2.153945016	1	4.56E-05
AT1G08900	1	1428	0.412020275	0	0.002896452	0	-0.231613567	-0.571102724	0.045506213	0.208870686	0.083065276	-0.311868593	-0.075976987	-0.40649557	0.241072676	0.469853107	-0.284384366	-0.208259969	0.189661701	0.065170167	5.703912656	21	41	40	41	1	0.525	1.904761905	0.528583292	0.092670299	0.243048176	6.949975423	15	4.06E-05
AT1G08910	1	2490	0.451004016	0.021686747	0.010843373	0.002409639	-0.146792509	0.969750001	-0.28515233	-0.049074452	0.503668673	0.506114595	-0.280979679	-0.099772451	-0.23811514	-0.19061388	0.00436587	0.040686548	0.232096091	0	3.076090971	108	75	65	34	2.205882353	1.661538462	1.327614379	0.406356234	0.132101501	0.766463976	3.326336654	981	5.08E-06
AT1G08920	1	1671	0.418632356	0.005003574	0.002859185	0.000714796	0.559668165	-0.242754719	0.100171654	0.428412849	0.426121759	0.10708385	0.072361357	-0.41110805	-0.034071764	0.953526735	-0.282249466	-0.118254054	0.387221422	0.203002144	4.197690433	27	18	32	21	0.857142857	0.84375	1.015873016	0.700341324	0.166839679	0.339634543	0.512147864	0	3.87E-05
AT1G08930	1	1491	0.437290409	0	0.002682763	0.000670691	-0.134102809	-0.825945413	0.704390833	0.177732507	0.316810428	-0.321368861	-0.117018087	-0.720610654	0.987505716	1.561898475	-0.265273573	-0.194678804	0.687924206	0	7.606609161	4	7	29	34	0.205882353	0.137931034	1.492647059	0.999273515	0.131369115	1.294363145	16.57581251	0	5.11E-05
AT1G08940	1	846	0.477541371	0.024822695	0.004728132	0	0.644293148	-0.695788086	0.07110911	0.621989929	1.59866611	0.156578186	0.764181536	-0.872800936	0.857992291	1.245248614	0.071698333	-0.076124898	1.754776162	0.029550827	2.104411792	10	17	25	22	0.772727273	0.4	1.931818182	0.83956122	0.398952916	0.232227687	3.156128291	1	3.87E-05
AT1G08960	1	1641	0.447288239	0.009140768	0.001828154	0.000609385	0.93922304	0.207567421	1.527640146	1.098991598	1.447616441	0.383734541	1.992129753	1.165254294	1.651611256	0.830855631	0.007947916	-0.024513527	1.588512989	0	2.302019667	13	33	50	25	1.32	0.26	5.076923077	0.380275536	0.165192132	0.436835886	3.230128595	0	1.59E-05
AT1G08970	1	696	0.510057471	0.040229885	0.001436782	0	0.080992727	0.991440376	-0.101541576	0.447552017	2.696967957	0.067875497	0.29376265	0.613655415	0.803442637	0.616285518	0.034606156	-0.044236059	2.148946695	0	5.628192745								0.265947618	0.047252756	0.089297046	1.15873922	0	-1.51E-05
AT1G08980	1	1278	0.475743349	0.009389671	0.004694836	0	0.275830724	0.297753472	0.614751968	0.327538311	0.753199229	-0.106155394	0.014844011	0.19925891	0.571851799	1.074276107	-0.037315311	-0.100287177	0.822709954	0	6.133384562	11	32	32	28	1.142857143	0.34375	3.324675325	0.904317069	0.147441769	2.205526178	4.38379026	0	1.70E-05
AT1G08985	1	306	0.35620915	0	0	0	-0.823190729	-1.179595654	-0.532605639	-0.569655548	-0.183386738	-0.226658115	-0.436592392	-0.857012618	-0.503889626	-0.0131204	-0.302948587	-0.145697931	-0.194995604	0		42	5	21	6	0.833333333	2	0.416666667					0	6.52E-05
AT1G08990	1	1701	0.452087008	0.001763668	0.001175779	0.001175779	0.711718112	-0.107129879	-0.230751062	-0.448069337	0.686297373	0.54339493	-0.37992684	-0.77729752	-0.474596618	-0.005120749	-0.064107927	0.082017002	0.526354448	0		29	34	33	41	0.829268293	0.878787879	0.943650126					0	2.53E-05
AT1G09000	1	2001	0.442778611	0.004497751	0.00149925	0.00149925	0.558563333	0.89227827	-0.16345558	-0.393510483	-0.136351612	0.60098386	-0.249114797	0.188555468	-0.420591726	-0.437652983	-0.15961901	0.070150959	-0.183096434	0	0.635219537	32	42	34	28	1.5	0.941176471	1.59375	0.38585964	0.607442966	0.03122768	0.136667495	3	1.00E-05
AT1G09010	1	2835	0.439858907	0.02292769	0.001410935	0.001410935	-0.136752309	0.794462446	-0.111305821	-0.199265199	0.520777761	-0.10858807	-0.365080371	0.285383359	-0.447517431	-0.285190047	-0.045370026	-0.000992843	-0.034763961	0	4.95813064	35	61	65	50	1.22	0.538461538	2.265714286	0.338780698	0.068328312	2.80E-05	0.616459568	0	5.96E-06
AT1G09020	1	1464	0.474726776	0.031420765	0.00068306	0	-0.197346564	1.067047335	-0.311706871	-0.478994742	0.197197159	-0.09265674	-0.500112236	0.647741551	-0.470702341	-0.425699839	-0.02369958	0.001991233	-0.003798653	0	4.456840045	3	7	29	24	0.291666667	0.103448276	2.819444444	0.207073816	0.046462026	0.020668721	0.122385608	0	-1.86E-06
AT1G09026	1	156	0.5	0.08974359	0.102564103	0.076923077	-0.641184955	-0.804282682	-0.39490718	-0.676939161	-0.882710593	0.895025147	-0.456861527	-0.748735681	-0.599449015	-0.474135733	0.873774875	0.392947883	-0.320648486	0		0	11	2	2	5.5	0	Inf					0	5.79E-05
AT1G09030	1	420	0.45	0	0.014285714	0	0.366120633	0.170122711	-0.333903816	-0.277774359	-0.280807137	0.872293935	-0.450589797	-0.70335717	-0.412394194	-0.441510751	-0.067609161	0.206423049	-0.046299049	0		3	6	6	3	2	0.5	4					0	1.91E-05
AT1G09040	1	2736	0.430921053	0.012061404	0.005482456	0.00255848	-0.297528105	1.177704919	-0.45037386	-0.419783258	-0.271070111	0.64505993	-0.424734795	-0.38379962	-0.48370288	-0.460732784	-0.108112555	0.050054981	-0.255957105	0	0.795319042	100	77	71	29	2.655172414	1.408450704	1.885172414	0.382650304	0.481128056	0.053097836	0.376389703	0	1.05E-05
AT1G09050	1	2751	0.431479462	0.026172301	0.003271538	0.000727008	-0.37744046	1.265686127	-0.456359365	-0.460913593	-0.394753347	0.467332045	-0.426052481	-0.344756203	-0.512673643	-0.521879612	-0.041313839	0.054320255	-0.314262181	0	1.042101361	100	79	70	34	2.323529412	1.428571429	1.626470588	0.411885642	0.395245278	0.059317883	1.465599907	1	1.17E-05
AT1G09060	1	3399	0.449827811	0.033843962	0.002137513	0.001781261	-0.230558427	1.407649322	-0.377116241	-0.491617538	0.011698405	-0.189769474	-0.529625902	0.481763405	-0.397901939	-0.433771494	-0.004726063	0.031629823	-0.161525259	0	4.419827357	59	60	67	44	1.363636364	0.880597015	1.54853621	0.228973073	0.051805886	0.033703806	0.1740852	0	7.65E-07
AT1G09070	1	975	0.522051282	0.001025641	0.002051282	0.001025641	0.411594727	-0.772409735	3.557961266	2.192077074	5.744893804	-0.005412027	0.437899418	0.372679518	0.963833222	3.91384757	0.631014652	-0.015949747	6.132041495	1	7.804080341	10	16	28	16	1	0.357142857	2.8	0.648845441	0.08314182	0.143389862	0.564738465	0	6.74E-05
AT1G09080	1	2293	0.437903626	0.010928962	0.00496771	0.001490313	0.127230461	0.126920321	-0.363084663	-0.444565578	-0.400761394	0.406430694	-0.467810354	-0.795491885	-0.422505738	-0.450246814	-0.090046594	0.053866173	-0.291983945	0.241927471		43	44	64	29	1.517241379	0.671875	2.258219727					7	3.40E-05
AT1G09090	1	2656	0.440808907	0.002726653	0.00408998	0	-0.286475169	-0.557946411	-0.449324548	-0.47982738	-0.148928698	0.165306158	-0.488710198	-0.857788546	-0.523153114	-0.433163096	-0.173111001	0.023919827	-0.24704653	0													14	3.23E-05
AT1G09100	1	1272	0.445754717	0.02672956	0.003930818	0.001572327	0.059287858	0.868046739	-0.171303996	-0.172690556	0.105603378	0.045824751	-0.326414992	0.305222892	-0.359610631	-0.337151132	-0.108002595	-0.002432891	-0.224841203	0	4.535980746								0.518120995	0.11422469	0.472207231	6.49966482	3	4.73E-06
AT1G09130	1	1203	0.464020652	0.006776379	0.001936108	0.000968054	0.258846209	0.199110184	1.243543717	-0.009227832	1.425563595	-0.215624259	0.675124707	0.705593414	0.664109736	0.388775751	0.031637862	-0.070365427	0.788070402	0	7.310777002	5	17	35	15	1.133333333	0.142857143	7.933333333	0.268182582	0.036683185	0.012677078	0.132379065	0	1.50E-05
AT1G09140	1	844	0.476552598	0.031685678	0.002534854	0.001901141	0.161311856	0.275719922	0.640402412	-0.12083893	0.348176094	-0.209775173	-0.042549968	1.578343708	0.020238404	0.070259815	-0.102207853	-0.112864054	0.119136415	0	5.78955455	23	20	20	17	1.176470588	1.15	1.023017903	0.348162292	0.060136283	0.061397021	0.409315805	1	9.60E-06
AT1G09150	1	546	0.446886447	0.016483516	0.003663004	0.001831502	-0.444419792	0.732425944	-0.404055594	-0.372507313	0.122666104	-0.096907708	-0.457762393	0.417295426	-0.482075846	-0.366130843	0.010523267	-0.038572667	-0.172119637	0	5.184256558	3	7	11	5	1.4	0.272727273	5.133333333	0.240724077	0.046433674	0.182427115	1.780215247	0	6.65E-06
AT1G09155	1	870	0.444827586	0	0.004597701	0.001149425	1.501688428	-0.381122243	-0.337323118	-0.298052246	0.082359659	1.215271859	-0.353953963	-0.818636427	-0.467215682	-0.198253999	-0.111623714	0.012711554	0.016615202	0		24	33	32	8	4.125	0.75	5.5					0	2.85E-05
AT1G09157	1	732	0.476775956	0	0.004098361	0.00136612	1.102565568	-0.273529071	-0.328087976	-0.428843605	0.258696578	2.225921218	-0.352430836	-1.004158225	-0.337537331	-0.500469124	0.047189884	0.117388714	0.21308854	0													49	1.67E-05
AT1G09160	1	1287	0.443667444	0.014763015	0.001554002	0.000777001	0.122548233	0.688120647	0.056084904	0.197335262	0.395950643	-0.00760456	-0.200897798	0.405412139	0.237487593	-0.110729247	-0.154541718	-0.058267458	0.231552032	0	4.183586156								0.340317616	0.081345908	0.090462189	0.604685215	0	6.76E-06
AT1G09170	1	3033	0.429937356	0.005275305	0.003956479	0.001318826	-0.165244785	0.20927753	-0.466423593	-0.441144795	-0.729005311	0.112636588	-0.376811507	-0.842489267	-0.509666554	-0.443029515	-0.156411539	0.058204985	-0.472826165	0.028025058		71	52	77	69	0.753623188	0.922077922	0.817309655					0	2.53E-05
AT1G09176	1	453	0.501103753	0	0	0.002207506	2.844041822	-0.31622968	-0.063483235	-0.382680233	1.386236631	1.257244195	-0.143930689	-0.958135172	-0.363490852	-0.180038366	0.053728903	0.083739463	0.526379674	0		38	13	20	12	1.083333333	1.9	0.570175439					0	1.50E-05
AT1G09180	1	582	0.434707904	0	0.001718213	0	1.657273744	-0.035420786	0.143486997	-0.223291579	-0.200664574	-0.035100659	0.14291284	-0.420868436	-0.170967477	-0.227155071	-0.166298812	0.087441203	-0.120994871	0	2.749770082								1.004045904	0.365138129	2.738765074	13.95013504	17	3.07E-05
AT1G09190	1	1455	0.459106529	0.019931271	0.00137457	0.000687285	1.27648855	0.20337127	0.498105572	-0.051238657	0.435203808	0.82827789	-0.151825878	-0.082354418	-0.254405628	-0.358816379	0.051727343	0.000901007	0.526765098	0	0.657788242								0.405592397	0.616600254	0.051269475	2.33E-06	2	2.44E-05
AT1G09195	1	2262	0.420101229	0.011569053	0.001807664	0.001446132	0.226215317	0.769548221	0.264381678	0.421442137	0.367488591	-0.113100603	0.956200347	-0.041026905	0.466540987	0.296071962	-0.151337077	-0.031657379	0.576253404	0	2.763689592	41	16	40	22	0.727272727	1.025	0.709534368	0.567925242	0.205495307	1.913798868	14.97061754	1	1.43E-05
AT1G09200	1	411	0.535279805	0	0.00243309	0	4.36525647	-0.756652189	2.486154839	0.499832566	0.843509751	1.227954763	0.683134773	0.587136831	0.481706731	0.363473223	-0.0039575	0.087462163	1.171498455	0	5.229794135	0	3	65	16	0.1875	0	Inf	0.678564288	0.129749713	0.842286064	22.97611716	0	2.19E-05
AT1G09210	1	1275	0.476862745	0	0.003921569	0	0.063592011	0.672564911	0.118877261	0.079021067	0.101801852	-0.142703972	-0.377514148	0.50776179	-0.267058512	-0.240260216	-0.158144002	-0.035472563	0.151734966	0	5.913402127	20	19	50	14	1.357142857	0.4	3.392857143	0.449740433	0.076054431	0.040545885	0.296264699	0	-4.52E-06
AT1G09220	1	1515	0.420462046	0.011881188	0.008580858	0	0.391049812	-0.008581133	-0.108572686	0.526247468	0.40902088	0.119552189	0.626185654	-0.582951865	0.184267462	0.040442867	-0.143215996	-0.02588677	0.516432326	0													0	2.24E-05
AT1G09230	1	1329	0.446952596	0.020316027	0.004514673	0	0.053629444	0.563272633	0.219349401	0.180925516	0.398420472	-0.258770133	0.413279644	0.929215937	0.153692259	0.496105392	-0.104295496	-0.089630089	0.245296012	0.018058691	3.643366605	19	42	29	19	2.210526316	0.655172414	3.373961219	0.474298053	0.130181259	0.075326225	1.802933195	0	1.36E-05
AT1G09240	1	963	0.439252336	0.001038422	0.004153686	0.001038422	1.032483058	0.16722587	0.391814621	-0.378261596	-0.466506159	-0.215428313	0.255970629	-0.67340933	-0.19925401	0.886754721	-0.051052888	0.173898084	-0.045865319	0	2.683758998	16	15	23	14	1.071428571	0.695652174	1.540178571	1.058745715	0.39450104	0.141467182	3.356329382	0	4.12E-05
AT1G09245	1	420	0.338095238	0.076190476	0.04047619	0.021428571	-0.733265456	-1.16900408	-0.544213473	-0.679720393	-0.073755967	-0.187379751	-0.541863145	-0.882889636	-0.543096118	-0.211944784	-0.088122272	-0.093655077	-0.330893501	0		37	49	22	14	3.5	1.681818182	2.081081081					21	8.76E-05
AT1G09250	1	624	0.520833333	0.003205128	0	0	1.57232703	-1.087037507	3.965358166	1.83637385	4.302881977	0.189558614	1.746300994	-0.35682797	2.546051738	5.587412558	0.007683763	-0.127076587	4.900197099	0	5.180410114	8	14	31	6	2.333333333	0.258064516	9.041666667	0.481625155	0.092970468	0.271544917	1.116790226	0	6.26E-05
AT1G09260	1	417	0.376498801	0.06235012	0.103117506	0.045563549	0.051441595	-0.850534452	-0.466435628	-0.725102801	0.552583519	0.001050277	-0.273685584	-0.85301006	-0.496960336	-0.269968582	1.827099309	0.321584348	0.001440092	0													24	0.000108676
AT1G09270	1	1699	0.462975027	0.024104235	0.002605863	0.000651466	-0.388466148	0.72398238	0.119601523	0.068165579	0.991119866	-0.198117501	0.068263638	0.516068095	-0.010369032	0.264135816	-0.032223623	-0.084178384	0.793933519	0	5.00765978	14	8	43	22	0.363636364	0.325581395	1.116883117	0.229804023	0.045890502	0.009868986	0.438509922	0	4.56E-06
AT1G09280	1	1746	0.45303551	0.031500573	0.002290951	0.001718213	-0.270699547	0.396637395	0.041318451	0.195354199	0.912167528	0.096067042	0.241301623	-0.009963333	0.064111734	-0.076956265	-0.012930303	-0.038194965	0.546507781	0	3.646655692	22	33	40	27	1.222222222	0.55	2.222222222	0.383064416	0.105045403	0.077317723	0.628660038	0	1.03E-05
AT1G09290	1	1047	0.434574976	0.017191977	0.011461318	0.00095511	0.120983521	0.447685108	0.255545621	0.580517333	0.168471401	-0.217779672	0.903929704	0.261629587	0.231807728	0.018410439	0.037794744	-0.078959068	0.138911756	0	3.485200199	33	21	22	8	2.625	1.5	1.75	0.364695725	0.104641256	0.079961472	0.662297512	0	1.44E-05
AT1G09300	1	1776	0.438174852	0.024381749	0.00487635	0.003831418	-0.18198618	1.037531293	-0.345059603	-0.006917282	-0.196569827	-0.03736499	-0.187467253	0.25881837	-0.440757112	-0.322445008	-0.2247567	0.004084544	-0.189696159	0	2.681385342	17	22	38	18	1.222222222	0.447368421	2.732026144	0.405717921	0.151309069	0.28204007	2.377672188	0	2.15E-06
AT1G09310	1	540	0.47962963	0.009259259	0	0.001851852	-0.040315106	-0.213704123	0.346092927	0.345692228	0.97208573	0.612907511	0.134758262	-0.829706581	-0.227342737	0.372412582	-0.171856465	-0.067027485	0.826795529	0	10.57504345	1	5	9	5	1	0.111111111	9	0.55372418	0.052361409	0.554177466	5.236472422	0	5.34E-07
AT1G09320	1	1554	0.454311454	0.005791506	0.015444015	0.002574003	1.81554902	0.468154278	0.904871408	-0.143840974	0.108731874	0.084797481	0.210437399	1.012325797	0.131556811	0.023371926	-0.187258302	0.052724363	0.267230787	0	1.916490446	27	48	50	13	3.692307692	0.54	6.837606838	0.506914085	0.264501232	1.30825009	5.94E-05	0	2.43E-05
AT1G09330	1	561	0.442067736	0.003565062	0.005347594	0	-0.079862407	0.542452363	0.002508526	-0.155971038	0.761926561	-0.243763275	-0.082339512	0.767720519	0.118545673	-0.143742904	-0.127929996	-0.094968687	0.453583658	0	5.188352185	0	1	16	5	0.2	0	Inf	0.301025391	0.05801946	0.134780768	0.838704869	0	9.98E-06
AT1G09340	1	1137	0.459102902	0.002638522	0.00351803	0.000879507	0.067579816	0.226333931	0.433941317	0.333694934	0.563195821	-0.168637338	-0.080307855	0.313281637	0.136611241	0.142433933	-0.166084293	-0.099226861	0.507367704	0.142480211	8.859402682	7	14	26	10	1.4	0.269230769	5.2	0.646293815	0.072950044	0.854470101	3.88E-05	0	8.71E-06
AT1G09350	1	1005	0.470646766	0	0.000995025	0.000995025	2.201743338	-0.121223108	0.511325872	-0.337901981	0.240660947	0.283959563	-0.019194199	-0.742751033	-0.384778788	0.980079242	-0.193419703	0.171482954	0.173740205	0	2.069921732	10	23	31	15	1.533333333	0.322580645	4.753333333	1.382706903	0.667999607	0.262035187	1.513537203	0	3.49E-05
AT1G09360	1	567	0.39329806	0	0.003527337	0	-0.48027552	-0.736403191	-0.470482727	-0.698551836	0.050355684	-0.281797347	-0.387154297	-0.767520147	-0.477008184	-0.160028201	-0.175631459	0.043487906	-0.250726502	0		15	18	8	4	4.5	1.875	2.4					1	5.05E-05
AT1G09370	1	525	0.419047619	0.003809524	0.00952381	0.005714286	0.14049372	-0.149213026	-0.481062214	-0.39733402	-0.081907633	1.823034503	-0.404977487	-0.877871056	-0.542050173	-0.249311941	-0.144967201	0.068011112	-0.062910665	0		16	12	8	6	2	2	1					0	2.66E-05
AT1G09380	1	1125	0.469333333	0	0.003555556	0.003555556	-0.38118336	-0.404539276	-0.48763183	-0.380203237	-0.422616729	0.17764524	-0.40418413	-0.89271732	-0.509468973	-0.38319771	-0.15397371	0.112175352	-0.248954103	0		12	15	24	14	1.071428571	0.5	2.142857143					0	2.08E-05
AT1G09390	1	1113	0.457322552	0.00359389	0.00359389	0.000898473	0.534961214	0.313213147	-0.030708551	0.445105669	0.49977926	0.268947322	0.710859006	-0.411762645	0.519716424	0.750075815	-0.035713234	-0.070403501	0.737075163	0.141060198	3.942921183	22	27	41	12	2.25	0.536585366	4.193181818	0.624032455	0.15826653	12.19622932	41.85105637	0	2.02E-05
AT1G09400	1	975	0.461538462	0.003076923	0.004102564	0	0.23775014	-0.320422834	-0.351488295	0.5081444	0.422541798	0.743231678	0.011682891	-0.64069049	-0.021573338	0.279080666	-0.143272053	-0.066251579	0.554323236	0		24	30	38	17	1.764705882	0.631578947	2.794117647					60	1.49E-05
AT1G09410	1	2118	0.428706327	0.007082153	0.003305005	0.000944287	0.371645456	0.736451693	-0.357858584	-0.024489554	0.042360052	0.156325144	-0.110991018	-0.649761503	-0.204205916	-0.257681167	-0.034595648	0.038856034	0.196448657	0													55	1.38E-05
AT1G09415	1	339	0.412979351	0	0.005899705	0.002949853	0.53242485	-0.612048633	1.010298719	2.023690651	0.487868416	-0.096229418	1.242285175	-0.430295104	2.19833088	2.739943567	-0.199302813	0.009669046	1.358755092	0	5.883222803								0.599673191	0.10192937	0.086544981	2.940960628	2	4.08E-05
AT1G09420	1	2232	0.434231379	0.002113048	0.00264131	0.000528262	0.795091147	0.592533331	-0.055981236	0.356682426	0.099457984	0.068644601	0.213912242	-0.257348132	0.02108433	0.264308765	-0.092291812	0.072975537	0.16323813	0	4.529301063	39	47	39	25	1.88	1	1.88	1.342742151	0.296456811	0.007043964	155.1536334	4	1.06E-05
AT1G09430	1	1275	0.44	0.019607843	0.000784314	0	0.147652448	0.750211845	0.082038288	0.184441233	0.354920393	-0.175790841	0.152289557	0.307829385	0.245527112	0.599502881	-0.143187725	-0.059395772	0.285290907	0	6.166471863	3	18	44	14	1.285714286	0.068181818	18.85714286	0.519285013	0.084211041	0.28116117	0.387923604	0	9.50E-06
AT1G09440	1	1401	0.4289793	0.014275517	0.002855103	0.000713776	0.600157388	0.681851928	-0.117245802	0.310245178	-0.38817547	0.099520836	-0.095413062	-0.467163913	-0.131032882	-0.372760984	-0.203919296	0.025321478	-0.211922825	0	2.886751823	17	21	33	12	1.75	0.515151515	3.397058824	0.509605625	0.176532538	1.474475939	4.319085635	0	1.12E-05
AT1G09450	1	1800	0.425	0.01	0.001111111	0.000555556	0.464914294	0.977232635	-0.395219227	-0.232631284	-0.628008905	0.549416115	-0.425165085	0.284742809	-0.541104735	-0.441385102	-0.196830979	0.057865194	-0.469253976	0		38	39	46	21	1.857142857	0.826086957	2.248120301					0	5.14E-06
AT1G09460	1	993	0.475327291	0.013091641	0	0.001007049	0.900120699	1.10210615	-0.194132791	0.545942514	0.535075331	3.172515429	0.015689393	-0.69383934	-0.30196532	0.132963593	-0.065379749	0.116465619	0.530773115	0	1.677369881	22	17	25	14	1.214285714	0.88	1.37987013	0.858695033	0.511929445	0.243324942	0.82954906	0	-1.76E-05
AT1G09470	1	1572	0.428925211	0.006934126	0.002971768	0	0.602739409	0.912554563	-0.297436941	0.423886045	-0.292600873	0.199259717	-0.282427862	-0.083588123	-0.404559004	-0.351326037	-0.245366994	0.070153508	-0.235682831	0	1.196844987	18	17	21	9	1.888888889	0.857142857	2.203703704	0.586614294	0.490133894	0.207493791	9.42E-06	1	3.07E-06
AT1G09480	1	1110	0.434234234	0	0.002702703	0	0.66489339	-0.450056827	-0.308495043	-0.376232185	-0.208970577	0.02406696	-0.096278332	-0.819462018	-0.448674442	-0.076044963	-0.093325858	-0.050042636	-0.2554906	0	2.220979028								0.923675575	0.415886672	0.50329237	7.781029605	91	3.98E-05
AT1G09483	1	339	0.415929204	0.002949853	0.002949853	0	0.378056617	-0.50454571	-0.305401252	-0.380070606	-0.299154555	0.099944072	0.616478666	-0.741515836	-0.387013378	-0.177048528	-0.21296303	0.065773936	-0.313118443	0													58	3.54E-05
AT1G09490	1	1164	0.428184282	0.001084011	0.003252033	0	0.272322956	0.217766668	-0.010506451	0.230790845	0.373537863	-0.107133066	0.510463195	0.099117637	-0.057073533	0.970739793	-0.04028316	-0.068449598	0.078386226	0	4.974613132	20	32	23	15	2.133333333	0.869565217	2.453333333	0.9173553	0.184407365	0.130958286	2884.5482	2	2.13E-05
AT1G09500	1	1521	0.439613527	0	0.001858045	0	0.363096926	-0.005352493	-0.328482383	-0.437030536	-0.216272159	-0.078347245	0.016420972	-0.728983644	-0.419730744	-0.133101963	-0.017350277	0.099567663	-0.175271584	0	3.379895176	33	25	30	11	2.272727273	1.1	2.066115702	1.544082071	0.456843183	0.002969959	65.41769785	0	2.87E-05
AT1G09510	1	969	0.447884417	0.005159959	0.003095975	0	-0.171439387	-0.444953656	-0.435748085	-0.363925627	0.237283496	-0.1909525	-0.404391052	-0.630433727	-0.493106825	-0.378029085	-0.076297104	-0.021484694	-0.097583379	0		19	27	29	15	1.8	0.655172414	2.747368421					0	2.84E-05
AT1G09520	1	783	0.503192848	0.001277139	0	0.001277139	2.085739926	-0.86715841	3.85535113	1.456810736	3.92117387	0.06044475	3.020681955	1.771680241	2.457968462	2.440837928	0.222261899	-0.058822827	3.761513463	0.007662835	3.969056067								0.338422341	0.085265195	0.031336403	0.19542911	0	3.55E-05
AT1G09530	1	1575	0.457142857	0.012698413	0.001904762	0.005079365	0.289310899	0.639988819	-0.184958193	0.583986439	1.328467977	0.025490823	0.015149076	0.015540712	-0.113561636	1.377944461	-0.082730451	-0.033735873	1.313469064	0.024126984	2.600886172	31	37	40	26	1.423076923	0.775	1.836228288	0.702343912	0.270040235	0.000172127	3.791354226	0	9.61E-06
AT1G09540	1	1101	0.441416894	0.000908265	0.017257039	0.000908265	3.032579967	0.172528716	-0.261203695	-0.123212266	0.135702686	0.53253295	-0.296838485	-0.783957304	-0.367966422	0.372113318	-0.119712451	0.054010541	0.233376946	0		17	16	27	18	0.888888889	0.62962963	1.411764706					0	3.27E-05
AT1G09550	1	1167	0.444730077	0.000856898	0.005141388	0	-0.242931668	-0.266007681	-0.465206678	-0.436087652	-0.154752819	-0.202619152	-0.437524864	-0.743670284	-0.480162262	-0.380079699	-0.213849456	0.03446605	-0.255155096	0		32	26	24	23	1.130434783	1.333333333	0.847826087					2	2.67E-05
AT1G09560	1	660	0.475757576	0	0.001515152	0.001515152	3.258470091	-0.532195373	2.587667407	1.57535024	1.834025448	0.047340494	1.83272651	-0.108560641	2.506738596	3.632429897	0.08800995	-0.055157744	2.421372635	0.096969697	6.085034543	5	10	16	16	0.625	0.3125	2	0.666215495	0.109484259	0.59024361	10.98713596	0	5.45E-05
AT1G09570	1	5104	0.456189585	0.01637044	0.002650452	0.001247272	-0.209347413	1.496438763	-0.342845218	-0.388103967	0.935695688	0.063729415	-0.477767627	0.137020485	-0.462541698	-0.145430885	-0.143882729	0.024255258	0.418606102	0	5.660186579	11	44	74	61	0.721311475	0.148648649	4.852459016	0.691051857	0.122089943	0.32035144	0.606319912	0	-1.01E-05
AT1G09575	1	879	0.431171786	0.001137656	0	0	2.390866439	-0.874098504	1.702539195	3.879713975	1.862946406	-0.125221202	4.636493453	-0.129614167	4.398241698	4.514238674	-0.157903836	-0.140884836	2.256701079	0	2.333486242	9	23	17	19	1.210526316	0.529411765	2.286549708	0.6608505	0.283203084	3.325249619	7.18319097	8	3.33E-05
AT1G09580	1	654	0.464831804	0.003058104	0.003058104	0.001529052	0.474071007	0.191021347	0.874283641	0.295099016	0.340055815	-0.115854329	0.34747411	0.477894722	0.157467289	-0.085278397	-0.058706831	-0.008384296	0.495200675	0	3.352357314	7	17	13	15	1.133333333	0.538461538	2.104761905	0.39191374	0.116906912	8.619547689	37.56653037	1	1.41E-05
AT1G09590	1	495	0.511111111	0.002020202	0.004040404	0	0.180562172	-0.355455137	1.627188512	1.659545833	1.891180822	0.049565276	0.586592917	0.322684035	1.209526878	1.100539533	0.054205137	-0.031951064	2.011436955	0	6.790192848	1	1	12	17	0.058823529	0.083333333	0.705882353	0.972561543	0.143230327	695.2221943	13939.2018	0	2.09E-06
AT1G09600	1	2145	0.441491841	0.009324009	0.004195804	0.0004662	0.571776553	1.058011697	-0.360836393	-0.040910421	-0.5358814	0.250221141	-0.092414209	-0.472971207	-0.382819297	-0.51454419	-0.157180278	0.104046122	-0.244533397	0													2	1.88E-06
AT1G09610	1	849	0.449941107	0.020023557	0.002355713	0.002355713	-0.435404916	-0.009498698	-0.440602175	-0.169781441	0.221814786	0.401528681	-0.453776592	-0.708366123	-0.413459778	-0.559047332	-0.250580655	0.065948495	0.157798552	0		12	17	18	11	1.545454545	0.666666667	2.318181818					1	1.38E-05
AT1G09620	1	3276	0.442002442	0.016178266	0.003357753	0.001831502	0.407902302	1.044967795	0.016658841	-0.402388656	0.435764632	-0.09767652	-0.401856088	0.438041415	-0.261902297	-0.25781574	-0.074099504	0.021053065	0.161148094	0	5.074510867	70	48	78	39	1.230769231	0.897435897	1.371428571	0.229639484	0.045253521	0.0321919	0.104362519	0	7.28E-06
AT1G09625	1	225	0.426666667	0.004444444	0.004444444	0	0.291972237	-0.583849898	-0.439455479	-0.49125891	0.6773789	-0.370387656	-0.520226891	-0.751894807	-0.395081233	-0.300139849	-0.104827168	-0.010510828	0.080232806	0		12	14	8	5	2.8	1.5	1.866666667					1	3.94E-05
AT1G09630	1	654	0.45412844	0	0	0	0.380243438	0.321353978	0.354796479	0.27516756	0.654496277	-0.018487433	0.158515271	0.034278102	0.441230895	0.026535789	-0.152031456	-0.03791977	0.412699941	0	4.290836658	3	4	11	10	0.4	0.272727273	1.466666667	0.548627673	0.127860303	0.092587214	1.282678761	0	1.01E-05
AT1G09640	1	1668	0.466470876	0.004894763	0.000489476	0.002936858	-0.078087388	0.810983074	-0.036685649	-0.095059017	1.275667898	-0.181086537	-0.2900825	0.389355032	0.400368629	-0.000581969	-0.067378506	-0.066624239	0.896659632	0	6.935053294	14	16	35	18	0.888888889	0.4	2.222222222	0.30952027	0.044631275	0.027513224	0.215035356	0	-2.08E-06
AT1G09645	1	321	0.433021807	0	0.003115265	0	-0.006637646	-0.142397383	0.490136218	2.047974013	0.980265532	-0.304427877	0.735727302	-0.08576168	1.325036217	1.312265716	-0.026070568	-0.102356591	1.221751528	0	5.019547631	4	5	14	3	1.666666667	0.285714286	5.833333333	0.402580698	0.080202585	0.201024204	0.517850526	0	1.28E-05
AT1G09650	1	1149	0.445604874	0.001740644	0.006962576	0.001740644	2.184212555	0.005790462	-0.089989288	0.70453686	0.319380715	0.291570373	1.026441213	-0.54962299	0.102896544	-0.208696829	0.093021501	0.095896618	0.328547175	0		52	45	22	12	3.75	2.363636364	1.586538462					26	1.30E-05
AT1G09660	1	1095	0.471040189	0.01536643	0.001182033	0.003546099	-0.087028907	0.666065847	0.247237648	0.118240024	0.352866739	0.004778424	-0.083456336	0.338763732	-0.074889514	-0.056723195	0.142304211	-0.003243998	0.141645674	0	4.616392555	10	17	28	14	1.214285714	0.357142857	3.4	0.300888078	0.065178183	0.157362441	0.541528532	0	3.31E-06
AT1G09665	1	498	0.431726908	0	0	0	0.548100973	0.213488935	-0.416306115	-0.502131367	-0.317673249	-0.111350627	-0.387535975	-0.752827613	-0.43135458	-0.586460798	0.030784723	0.126537408	-0.183207799	0		9	28	14	19	1.473684211	0.642857143	2.292397661					0	2.62E-05
AT1G09680	1	1824	0.414473684	0.003289474	0.002192982	0.000548246	1.550810629	-0.071244366	0.425707074	-0.082719422	-0.048825271	-0.07909258	0.21237682	0.176228294	0.125993087	-0.261952788	-0.123466784	-0.02085589	0.262493233	0		31	58	45	42	1.380952381	0.688888889	2.004608295					1	3.53E-05
AT1G09690	1	495	0.511111111	0	0.004040404	0	0.019175982	-0.361497879	1.696998369	1.911383016	2.4161007	0.023515806	0.501796679	0.454608755	1.365230384	1.233518802	0.112520305	-0.044157613	2.497461532	0	7.98225746	1	1	12	9	0.111111111	0.083333333	1.333333333	0.442158775	0.055392698	0.113364693	1.797398519	0	-1.92E-06
AT1G09700	1	1260	0.446031746	0.012698413	0.001587302	0.000793651	-0.018237942	0.839845399	-0.254647252	-0.142780159	0.361559116	0.040773637	-0.097102388	0.053914069	-0.188042322	-0.29698661	-0.079180742	0.052924378	0.311588739	0	2.963670049	126	19	70	14	1.357142857	1.8	0.753968254	0.314062994	0.105970971	0.13777351	0.619371904	1	6.51E-06
AT1G09710	1	2098	0.466455362	0.022451136	0.00264131	0.001584786	0.324269026	1.56383382	-0.094661677	-0.514479106	-0.188273244	0.877373118	-0.4364539	0.231903414	-0.490311081	-0.534708013	-0.025035615	0.097630597	-0.270640791	0	2.397513561	67	50	39	18	2.777777778	1.717948718	1.616915423	0.474331924	0.19784327	0.042059263	2.134767832	8	-4.90E-06
AT1G09720	1	2787	0.428776462	0.002152853	0.001794044	0.003229279	-0.071788407	1.476823824	-0.464183391	-0.460669623	-0.895190093	0.3425034	-0.344782611	-0.782296848	-0.494125903	-0.600690806	-0.147680434	0.104784163	-0.592745366	0		99	77	58	22	3.5	1.706896552	2.050505051					21	1.73E-06
AT1G09730	1	3024	0.413326301	0.031118143	0.008438819	0.003867792	-0.348046537	0.894841946	-0.275856498	-0.439242021	0.023097659	-0.167730913	-0.366959889	0.779271995	-0.370774905	-0.34105104	-0.129087696	-0.042579458	-0.250058602	0	3.897185116	82	62	53	38	1.631578947	1.547169811	1.054557125	0.249233791	0.063952259	0.038669452	0.435333963	4	1.65E-05
AT1G09740	1	516	0.494186047	0	0	0	3.153884214	-0.115992487	1.586463406	0.084241214	1.368443581	0.045692517	0.695400802	0.019236004	0.555177094	0.872973983	-0.196513639	0.058846266	1.165988516	0	3.776077836	2	7	18	6	1.166666667	0.111111111	10.5	0.5750231	0.152280521	0.258813128	2.561259927	0	2.64E-05
AT1G09750	1	1350	0.534074074	0.001481481	0.000740741	0	2.560124594	-0.512974446	2.530553663	0.690086402	1.402306576	2.289594764	0.658636152	-0.361441053	0.228576304	0.254820441	0.294160277	0.183136331	1.951491262	0.032592593	6.03622641	14	18	33	33	0.545454545	0.424242424	1.285714286	1.060065641	0.175617276	1.475739265	32.20328324	1	1.31E-05
AT1G09760	1	750	0.421333333	0.004	0.002666667	0.001333333	-0.116586515	0.357507155	0.158845805	-0.002964482	0.591630596	-0.218409728	-0.098551834	0.76983868	0.02798319	0.077354905	-0.137375217	-0.087556015	0.153116726	0	5.025869446	6	7	16	12	0.583333333	0.375	1.555555556	0.224714116	0.044711491	0.032512636	0.269151474	0	1.63E-05
AT1G09770	1	2535	0.450098619	0.019329389	0.001183432	0.000788955	-0.013223025	1.22798134	0.18141376	-0.433533314	0.835425416	-0.205056157	-0.312415414	0.867011001	-0.056165012	-0.228638764	-0.057273563	-0.013705613	0.271677143	0	4.86744608	16	39	40	39	1	0.4	2.5	0.329474025	0.067689302	0.031643935	0.212529489	0	1.68E-06
AT1G09780	1	1674	0.456391876	0	0.001792115	0.000597372	1.33234729	0.187901231	1.035669915	0.044745125	0.702512042	-0.175748195	-0.201972066	1.302965674	0.178961229	0.120705276	-0.050226783	-0.022305028	0.468723196	0	5.04012028	6	15	27	35	0.428571429	0.222222222	1.928571429	0.426889159	0.084698209	0.037796273	0.466648232	0	1.83E-05
AT1G09790	1	1365	0.446886447	0.002197802	0.002930403	0	0.41220114	0.400252307	-0.403037728	-0.480852025	-0.455444709	0.514253205	-0.465147417	-0.89156127	-0.537012866	-0.542032192	-0.037228294	0.121126093	-0.312950862	0		20	32	35	25	1.28	0.571428571	2.24					548	1.78E-05
AT1G09794	1	192	0.432291667	0	0	0	0.477318212	-0.238259777	0.61265257	0.738676786	0.381602246	-0.235189692	0.83546649	-0.343773682	0.952509846	0.54926733	-0.134148322	-0.112577563	0.62133065	0	2.818900601								0.608587761	0.215895431	1.534215189	22.1756006	0	3.08E-05
AT1G09795	1	1242	0.45410628	0.007246377	0.012882448	0.000805153	0.009449969	0.561837886	0.721683659	-0.127499426	0.086627124	-0.053004718	0.071313843	0.574363441	-0.03586235	-0.094494497	0.004991466	-0.048447189	0.151452792	0	5.464963571	29	12	42	17	0.705882353	0.69047619	1.022312373	0.541832652	0.099146617	0.177931746	0.270318151	0	1.59E-05
AT1G09800	1	1119	0.471849866	0.009830206	0.002680965	0.00178731	0.671741728	0.636154912	0.27076718	0.256545455	0.04229516	0.09040399	0.011100967	0.740633802	-0.062358719	-0.323866317	-0.05943139	0.049772903	0.06056018	0	1.431858236	14	19	24	17	1.117647059	0.583333333	1.915966387	0.481165896	0.336042971	0.16440255	1.602232924	0	2.69E-06
AT1G09810	1	1413	0.423920736	0.026893135	0.002830856	0	-0.4474566	0.880368291	-0.468280853	-0.503433539	-0.271990942	-0.189605885	-0.560291711	-0.092254094	-0.540098173	-0.456880423	-0.123473079	-0.033277432	-0.41579711	0	2.863352593	53	42	33	13	3.230769231	1.606060606	2.01161103	0.342216564	0.11951604	0.071517846	0.633203087	1	1.77E-05
AT1G09812	1	387	0.493540052	0.002583979	0.002583979	0	2.444615507	-0.412505313	-0.096317461	0.116406122	0.087783381	0.411489335	-0.458998011	-0.860282795	-0.370666772	-0.243617531	-0.076694976	0.092158755	0.205123299	0		3	7	3	12	0.583333333	1	0.583333333					0	1.87E-05
AT1G09815	1	375	0.512	0	0	0.002666667	1.5677686	-0.723453158	1.826005013	1.490658924	1.112199096	0.081659265	0.397558298	-0.260153632	0.88338377	0.445148115	0.054046337	-0.071581753	0.862138547	0	4.952486874	5	12	8	11	1.090909091	0.625	1.745454545	0.401800416	0.081131041	0.117822268	0.401508909	0	1.19E-05
AT1G09820	1	1821	0.406919275	0.017023613	0.004393191	0.002196595	0.531994891	0.403904427	0.096994652	0.423738099	-0.242388741	-0.090382836	0.528209195	0.380049461	0.14093446	-0.307881676	-0.07894704	-0.00672359	0.079312384	0	1.651272517	32	68	38	46	1.47826087	0.842105263	1.755434783	0.400393612	0.242475792	0.099221047	5.603644818	0	2.23E-05
AT1G09830	1	1599	0.46779237	0.026266417	0.002501563	0.002501563	0.767337676	0.479543451	0.621286598	0.106882945	0.62950927	0.294036263	0.328655008	0.466524954	0.119534525	-0.070202425	0.084092741	-0.003843478	0.257778164	0	4.166354832	15	38	38	40	0.95	0.394736842	2.406666667	0.426206059	0.10229711	0.028091314	1.233549344	0	9.79E-06
AT1G09840	1	1266	0.438388626	0.006319115	0.004739336	0	-0.26896935	0.881013219	-0.378578275	-0.200738199	0.033894357	-0.169378399	-0.423528674	0.529148288	-0.424954243	-0.385657715	-0.169298538	-0.02799586	-0.209701052	0	4.705855243	2	17	29	23	0.739130435	0.068965517	10.7173913	0.323862289	0.068821133	0.083913295	1.041267459	0	2.05E-06
AT1G09850	1	1314	0.444444444	0.009893455	0.00304414	0.000761035	0.282113668	0.453523229	0.73124804	0.358865727	0.6186683	-0.083926933	0.339107299	0.763368819	0.358844173	0.223825656	0.04676494	-0.011577292	0.433923477	0.056316591	3.797840113	16	32	36	26	1.230769231	0.444444444	2.769230769	0.498575251	0.131278631	0.493402008	2.640641653	0	1.67E-05
AT1G09860	1	1152	0.450520833	0.003472222	0.000868056	0.000868056	-0.068253107	0.222815295	-0.449984892	-0.32057473	0.165911025	0.455603626	-0.413422506	-0.731938081	-0.446463501	-0.442735903	0.03038967	0.063530978	-0.098542784	0		20	23	34	16	1.4375	0.588235294	2.44375					0	1.49E-05
AT1G09870	1	1464	0.43647541	0.005464481	0.006830601	0.00273224	-0.008862238	0.702453382	-0.063593862	-0.036457423	0.443337763	-0.187048868	-0.004921438	0.54604776	-0.023029506	-0.075274215	-0.198336926	-0.080337882	0.230387001	0	3.892427058	8	27	23	24	1.125	0.347826087	3.234375	0.330423335	0.084888767	0.104339516	1.817479785	0	8.80E-06
AT1G09880	1	1896	0.419831224	0.002637131	0.007911392	0.001054852	-0.19614795	0.057145573	-0.492400785	-0.261581187	-0.568747484	0.432040801	-0.420843483	-0.795591986	-0.506874424	-0.550629593	-0.225416629	0.024626853	-0.502085802	0		26	56	42	45	1.244444444	0.619047619	2.01025641					0	2.36E-05
AT1G09890	1	1854	0.418015102	0.002696872	0.012405609	0.003236246	-0.33529266	0.157888626	-0.47784586	-0.46764171	-0.557916791	-0.080821403	-0.487607479	-0.774776244	-0.538139501	-0.479484714	-0.222242386	0.079342913	-0.536616016	0	1.031051974	6	55	46	43	1.279069767	0.130434783	9.80620155	0.468762732	0.454645104	0.0444752	0.886385831	1	3.27E-05
AT1G09900	1	1797	0.41736227	0.021146355	0.001669449	0.000556483	0.252395285	0.422714582	0.280411599	-0.380658572	-0.093636967	-0.125085538	0.026088501	0.377283218	-0.125542762	-0.408279964	-0.112738165	-0.012272897	-0.142800333	0	2.839680928	14	32	40	57	0.561403509	0.35	1.604010025	0.449998823	0.158468094	0.447062818	1.234174064	0	2.77E-05
AT1G09910	1	2028	0.450197239	0.032544379	0.003451677	0	-0.358740275	0.901201973	-0.355282123	-0.248834571	-0.194843679	-0.047319289	-0.342013551	-0.132953047	-0.458347417	-0.470274728	-0.119436106	0.019330191	-0.376309244	0	2.141809397	24	68	51	29	2.344827586	0.470588235	4.982758621	0.972279032	0.453952174	0.000158709	3.495806006	6	8.53E-06
AT1G09920	1	579	0.443868739	0.018998273	0.001727116	0.001727116	-0.321283642	0.290449574	-0.079680093	-0.103305694	0.581200196	-0.254803879	-0.246278119	0.489913703	-0.093154812	0.081787456	-0.013107111	-0.056761981	0.336210617	0	5.332522245								0.292755501	0.054900006	0.037377438	0.353444487	0	1.60E-05
AT1G09930	1	2205	0.434920635	0.003174603	0.005895692	0.002721088	0.951533031	0.501676913	-0.307652526	-0.463779472	-0.430663384	0.06576307	-0.405296773	-0.768245697	-0.276863656	-0.444090756	-0.174359373	0.098283523	-0.100891002	0		17	34	54	41	0.829268293	0.314814815	2.634146341					1	2.28E-05
AT1G09932	1	825	0.420711974	0	0.001294498	0.001294498	-0.427129298	-0.804978694	-0.434492044	-0.46498099	-0.331457689	-0.232333669	-0.37825789	-0.83068253	0.030514379	-0.218185966	-0.241755989	-0.049662215	-0.258074182	0	3.376370486	16	15	21	13	1.153846154	0.761904762	1.514423077	1.348064903	0.399264509	0.232095896	5.358292744	0	4.58E-05
AT1G09935	1	696	0.443965517	0.004310345	0.002873563	0	-0.651407475	-0.817204596	-0.485701186	-0.405288807	-0.388682157	-0.141275255	-0.443826908	-0.705537171	-0.213556592	-0.442654976	-0.28204018	-0.041792564	-0.351229348	0		9	15	14	10	1.5	0.642857143	2.333333333					0	3.48E-05
AT1G09940	1	1593	0.456999372	0.019460138	0.004394225	0.000627746	0.154813417	0.596657347	0.412119328	0.073889625	1.000216213	0.055599119	0.057746013	0.104882658	1.061021549	0.374091375	-0.112137648	-0.053631915	0.880626791	0	4.040391374	20	38	43	35	1.085714286	0.465116279	2.334285714	0.563512894	0.139469878	0.077108091	0.779623849	0	1.80E-05
AT1G09950	1	693	0.512265512	0	0	0.001443001	3.477270641	-0.720940585	1.278706814	-0.358162488	3.22504857	1.55121575	3.178002402	-0.846991157	3.058907854	2.368457206	-0.109839468	0.086374949	3.833438159	0	1.676615579	15	15	13	23	0.652173913	1.153846154	0.565217391	1.119374466	0.667639308	0.201190534	0.4844224	0	5.31E-05
AT1G09960	1	1533	0.461187215	0.005218526	0.001956947	0.001304631	2.702892818	0.358151277	0.51324283	-0.01131491	0.647964004	0.430312121	0.347001781	0.337337185	0.637149389	0.015623897	-0.034919431	0.20081162	0.917467349	0	1.139584946	13	17	35	37	0.459459459	0.371428571	1.237006237	0.438983938	0.38521388	0.102202669	0.374313404	0	2.36E-05
AT1G09970	1	3308	0.456606991	0.002046036	0.002387042	0.000341006	1.177299543	-0.191824802	1.736903134	0.336206206	1.409603276	-0.090327932	0.601725222	-0.163746949	1.782368637	1.974448395	-0.114346838	-0.09442991	1.622317902	0	6.214709173	32	65	75	96	0.677083333	0.426666667	1.586914063	0.725659503	0.116764837	0.43680795	3.355542095	2	4.61E-05
AT1G09980	1	2540	0.42596054	0.029075805	0.011630322	0.00290758	-0.333895693	0.837103107	-0.399140756	-0.341286619	0.203939041	-0.159700176	-0.475088791	0.557981337	-0.356118082	-0.22615033	-0.102563907	-0.060289004	-0.049998252	0	3.779770443	17	33	22	38	0.868421053	0.772727273	1.123839009	0.240295791	0.063574176	0.226467481	0.363917326	2	1.59E-05
AT1G09995	1	267	0.397003745	0.003745318	0.003745318	0	1.602975835	-0.238735161	0.656436161	0.486834601	0.421934188	-0.061051915	1.096789216	0.206507379	1.476689227	0.878177475	-0.31532604	-0.13435574	0.542419864	0	2.609446671								0.878340816	0.336600409	0.001840998	40.55067619	0	4.58E-05
AT1G10000	1	912	0.493421053	0.001096491	0.002192982	0	2.5302179	-0.710834559	2.273508372	1.136843799	2.766652202	1.535519801	4.002493178	0.083664936	1.788298144	1.733529501	0.037780531	0.032591715	3.016645642	0.069078947													36	2.33E-05
AT1G10010	1	1428	0.472689076	0.007002801	0.00210084	0.00280112	0.535601106	-0.312418427	-0.358002699	-0.285927154	-0.040789371	0.51998753	-0.303181268	-0.887571725	-0.466512969	-0.446455826	-0.005103426	0.127758877	0.064211464	0		18	26	31	24	1.083333333	0.580645161	1.865740741					1	2.00E-05
AT1G10020	1	1386	0.513708514	0.000721501	0.002164502	0.000721501	0.801573724	-0.48594982	2.145548702	1.639672914	3.12545222	0.453281373	1.270909038	0.010440472	1.512907955	2.614899398	-0.00022567	-0.084953492	3.630992791	0.123376623	4.695786733	6	19	34	35	0.542857143	0.176470588	3.076190476	0.59087238	0.125830327	1.255152812	5.70E-05	0	2.45E-05
AT1G10030	1	390	0.438461538	0.025641026	0	0	0.270696411	0.371086879	0.266811824	0.618188701	0.071551797	-0.072971392	0.29080015	0.237865407	0.346343818	-0.038757908	-0.211628703	-0.005842874	0.085784039	0	3.944403181	3	7	7	2	3.5	0.428571429	8.166666667	0.402472112	0.102036251	0.702548567	20.04169061	0	9.51E-06
AT1G10040	1	1397	0.435523114	0.00892133	0.00324412	0	0.798868415	0.261248835	-0.08414435	0.124602243	0.052698269	0.023008337	0.314960107	-0.465132931	0.21810521	-0.011335738	-0.217869773	-0.013863109	0.125703034	0	1.21427758	47	21	35	9	2.333333333	1.342857143	1.737588652	0.71820262	0.591464944	0.041404694	0.491983609	2	2.41E-05
AT1G10050	1	3192	0.443922306	0.029135338	0.002819549	0.00093985	0.073344853	0.942702323	-0.229121703	0.210533596	0.294085471	0.132123055	-0.140445813	-0.27269601	-0.057428846	-0.181882322	-0.097778031	0.005734554	0.101044431	0	2.799150083	63	68	71	38	1.789473684	0.887323944	2.016708438	0.371435877	0.132695949	0.044678653	0.661745614	2	5.33E-06
AT1G10060	1	1362	0.468113083	0.001972387	0.003616042	0.002629849	0.286482438	0.118338421	-0.324115216	0.274687638	0.015395693	0.138077338	-0.158483679	-0.719590468	-0.176943612	0.104216665	-0.135951874	-0.007361272	-0.071718942	0	3.052242858	24	11	29	15	0.733333333	0.827586207	0.886111111	0.841369015	0.275655986	0.106243577	1.975446144	0	1.10E-05
AT1G10070	1	1275	0.446065026	0.001823154	0.001823154	0	0.134448114	0.467988245	0.542479329	0.385159876	0.397007225	-0.093625628	0.039394671	-0.724301424	-0.178683236	1.505819352	-0.167863886	-0.019978651	0.048133552	0	3.585529509	7	19	11	27	0.703703704	0.636363636	1.105820106	1.820694279	0.507789512	3.48444534	9.841310589	1	2.13E-05
AT1G10090	1	2289	0.425513325	0.012232416	0.002621232	0.000873744	-0.409357862	1.02550112	-0.385578697	-0.208345646	0.486215572	-0.111368747	-0.542638298	0.492054895	-0.373088275	-0.114093241	-0.111081707	-0.081908709	-0.045794543	0	4.60429092	39	41	38	43	0.953488372	1.026315789	0.929039952	0.703263384	0.152740866	7.008831496	3.82049951	0	4.97E-06
AT1G10095	1	1263	0.419635788	0.007917656	0.003167063	0	0.685819011	0.281755162	0.480356367	0.854504784	0.813007854	-0.238485013	1.662767694	0.582923293	1.176075377	0.934486078	-0.121091502	-0.09251857	0.377909999	0	4.782072812	41	48	34	27	1.777777778	1.205882353	1.474254743	0.980477318	0.205031867	0.179908676	0.667489165	1	1.56E-05
AT1G10100	1	489	0.45194274	0.00204499	0.00204499	0	1.686136822	-0.002256626	0.25469159	0.835044851	0.678013395	-0.158763317	1.606524376	-0.76045144	0.725029206	0.533600656	-0.066155688	0.000712746	0.585733941	0													34	1.56E-05
AT1G10110	1	999	0.45045045	0	0	0	1.245410766	-0.213850238	-0.054611304	0.979299095	0.862508847	0.137259885	1.192848376	-0.767748945	0.272077946	0.022830211	-0.081057718	0.023519222	0.997690177	0		48	35	21	11	3.181818182	2.285714286	1.392045455					2	8.56E-06
AT1G10120	1	1101	0.44595822	0	0.00181653	0.004541326	1.395209826	-0.097676947	1.225328539	1.629129378	1.041681717	-0.192907771	1.445735664	0.666209141	1.243026525	1.172319284	-0.11890404	-0.049267733	1.031436551	0	3.470858223	11	21	16	16	1.3125	0.6875	1.909090909	0.411566355	0.118577691	0.068137205	0.243022182	0	1.32E-05
AT1G10130	1	2997	0.436102769	0.022689356	0.00333667	0.002002002	-0.362319507	1.248974295	-0.363383373	-0.555513259	-0.076234583	-0.139612996	-0.537981321	1.073029092	-0.54310559	-0.401829846	-0.132814832	-0.036981911	-0.352334695	0	4.026851953	6	30	40	46	0.652173913	0.15	4.347826087	0.259559893	0.064457272	0.066565836	0.312095774	0	2.40E-06
AT1G10140	1	504	0.492063492	0.001984127	0.001984127	0	3.11900141	-0.824875569	2.800114679	1.536595616	3.710743019	0.434196885	2.656532166	-0.495081312	2.903156231	5.650614626	0.169829643	-0.038670267	3.912768686	0	3.036740463	11	10	10	10	1	1.1	0.909090909	1.044137565	0.34383497	0.930736558	4.512689685	0	6.93E-05
AT1G10150	1	1245	0.41686747	0.008032129	0.003212851	0.003212851	1.028322282	-0.436820786	2.597606154	1.127669712	0.995200538	-0.104616618	0.254783812	1.524516196	1.167637959	1.993584044	-0.204610948	-0.067744794	1.076869918	0	4.429724021								0.588748376	0.132908591	2044.384103	62.72460429	0	4.64E-05
AT1G10155	1	555	0.423423423	0	0.003603604	0	-0.475466235	-0.911386955	-0.454504157	0.175881144	0.342787635	-0.244999977	-0.249519461	-0.652724724	-0.260884886	0.308429989	-0.146100791	-0.186072473	0.248042625	0	2.028298851	7	16	8	8	2	0.875	2.285714286	1.144012776	0.564025748	0.371633866	1.373738121	0	4.28E-05
AT1G10170	1	3567	0.476590973	0.030557892	0.003083824	0.001401738	-0.055185218	1.480171178	-0.211086014	-0.405475207	0.809958366	0.366994862	-0.491110253	0.210577749	-0.421743849	-0.345814497	0.067480385	0.032920906	0.326602655	0	4.03759489	46	74	64	59	1.254237288	0.71875	1.745025792	0.291830726	0.072278357	0.058563608	0.160069635	1	-7.98E-06
AT1G10180	1	2310	0.443722944	0.030735931	0.002164502	0.002164502	-0.096709076	1.048415819	-0.168967912	-0.121363514	0.262799696	-0.113243386	-0.030384241	0.512100573	-0.1593915	-0.27518073	-0.021609028	-0.006519385	0.177022802	0	3.110609811	21	30	56	36	0.833333333	0.375	2.222222222	0.208648864	0.067076514	0.095824649	0.228515656	0	5.81E-06
AT1G10190	1	1191	0.407220823	0.062132662	0.062132662	0.033585223	-0.849228167	-1.184241084	-0.515564815	-0.674106834	-0.542219928	0.499728029	-0.55588511	-0.884808119	-0.62285272	-0.552252871	2.515411146	0.898547296	-0.565929925	0		70	73	34	43	1.697674419	2.058823529	0.824584718					15	9.93E-05
AT1G10200	1	573	0.458987784	0.003490401	0.003490401	0	0.518085998	-0.496548891	1.279062552	2.295128557	1.375237476	-0.338383819	0.318139996	0.756114983	0.49286003	2.142840956	0.007143111	-0.142085255	1.236270208	0	6.300555539	1	3	12	11	0.272727273	0.083333333	3.272727273	0.727765407	0.115508133	336.8297344	0.015292046	19	1.17E-05
AT1G10210	1	1113	0.4393531	0.021563342	0	0	0.788410465	0.588898896	0.073558256	0.457687601	0.66122756	-0.068029346	0.046741216	0.785671509	0.098356498	0.183228487	-0.08041388	-0.00905666	0.485126204	0	3.295325829	7	23	36	33	0.696969697	0.194444444	3.584415584	0.479507803	0.1455115	0.157433766	1.00994651	6	8.62E-06
AT1G10220	1	1131	0.465959328	0	0.00265252	0.003536693	4.132350349	0.068944398	0.384733287	-0.049770071	0.237380406	0.629901266	0.089319048	-0.760391035	-0.258206514	0.311264409	0.096394751	0.240530057	0.401685581	0		53	35	32	13	2.692307692	1.65625	1.625544267					85	2.83E-05
AT1G10230	1	552	0.471014493	0	0.001811594	0	1.851238413	-1.100900759	2.860605302	0.881897065	1.845918539	0.536076132	2.132132992	0.675676144	1.887745039	1.531961563	0.125610306	-0.06508022	2.271621132	0.070652174	3.948077684								0.57560321	0.145793284	2.28361698	18.97276779	2	5.25E-05
AT1G10240	1	2043	0.45031816	0.010279001	0.003426334	0.000489476	-0.006429189	0.839685636	-0.277601648	0.044635612	0.559126925	0.077395901	-0.291306622	0.25339567	-0.036972587	-0.145998913	0.083482716	0.011538954	0.597631276	0	2.127123582								0.289946938	0.136309399	0.225498073	1.739185935	0	9.09E-06
AT1G10250	1	234	0.388888889	0	0.008547009	0	0.992159546	0.610348635	-0.318451106	-0.655023164	-0.450129496	-0.281797325	-0.448300108	-0.780549426	-0.560349693	-0.337239079	0.236813831	0.109179326	-0.399801935	0													1	4.22E-05
AT1G10270	1	2742	0.484682713	0.010211524	0.001094092	0.000364697	1.353146742	0.595894375	0.566479242	-0.05112641	0.417807522	0.912398176	0.228768151	0.176822276	-0.01539888	-0.302627592	-0.03869766	0.080859281	0.530008647	0	1.744181058	25	70	37	38	1.842105263	0.675675676	2.726315789	0.511760311	0.293410084	0.29862985	0.147208511	0	6.14E-06
AT1G10280	1	1239	0.461662631	0.000807103	0.002421308	0.000807103	0.874947886	0.000344692	1.286365644	0.745104505	0.999461283	-0.157005111	0.685398127	0.354669828	0.7005447	0.631501167	0.105818918	0.014013389	1.149169962	0	1.758280895	3	9	11	12	0.75	0.272727273	2.75	0.388105573	0.220730132	0.116344868	0.540818014	0	2.55E-05
AT1G10290	1	2745	0.469216758	0.031693989	0.004007286	0.001092896	-0.265822696	1.236228164	-0.103910648	-0.489474585	0.284969836	-0.017610964	-0.469858785	0.903038648	-0.405004437	-0.394625442	-0.106438203	-0.030510384	0.023719066	0	4.625269174	9	30	45	41	0.731707317	0.2	3.658536585	0.334582309	0.072337911	0.031528412	0.400719563	0	-3.60E-06
AT1G10300	1	2064	0.413275194	0.012596899	0.003875969	0	-0.069775556	0.931382745	-0.43835825	-0.328946381	-0.645649764	0.231403232	-0.365611623	-0.503841304	-0.493356696	-0.482564237	-0.19138288	0.12180301	-0.421658981	0		43	67	40	31	2.161290323	1.075	2.010502626					950	1.36E-05
AT1G10310	1	729	0.485596708	0.002743484	0.004115226	0	0.171672329	0.357352765	0.907436428	0.724626701	0.76258212	-0.053755223	0.368740783	0.211620858	0.235158744	0.142299743	0.06328435	-0.014549323	1.159461242	0	4.666869942	1	14	10	15	0.933333333	0.1	9.333333333	0.28409479	0.060874803	0.07522777	0.503621411	0	3.14E-06
AT1G10320	1	2274	0.44239226	0.01407212	0.004837291	0.002198769	0.511547845	0.547396782	0.5553466	0.182590684	0.532124923	-0.094391478	0.625089633	0.51837	0.578429583	0.257038933	0.010241882	-0.037785312	0.410323706	0	3.163618155	59	105	42	49	2.142857143	1.404761905	1.525423729	0.424986481	0.13433558	0.044166434	1.046793592	145	1.88E-05
AT1G10330	1	1404	0.42022792	0	0.002136752	0.000712251	1.360911688	0.145036956	0.763487134	0.687636538	0.449419404	-0.007066783	1.850669448	0.594126346	0.933418509	0.380815986	-0.121322122	0.006952942	0.535469912	0	0.592737406	29	42	31	29	1.448275862	0.935483871	1.548156956	0.445114637	0.75094744	0.001220105	0.25840365	1	2.41E-05
AT1G10340	1	2161	0.451184287	0.002888504	0.008665511	0.004621606	0.214141116	0.263500112	0.082727309	-0.254214076	-0.1690748	0.105495856	0.03575041	-0.744998056	0.474044952	0.313959838	-0.044729984	0.028130701	0.341894019	0	3.224935012	29	77	36	41	1.87804878	0.805555556	2.3313709	1.352976076	0.41953592	0.966433629	13.27305046	32	3.18E-05
AT1G10350	1	1050	0.478095238	0.000952381	0.002857143	0.001904762	0.767118071	-0.556311346	2.423130101	1.315952742	3.001218075	-0.139596395	2.246376164	0.77755142	3.200893035	2.429159519	-0.058100409	-0.102199248	3.015212664	0	3.224818801	4	8	21	36	0.222222222	0.19047619	1.166666667	0.332399941	0.103075541	0.069728721	0.266298642	0	3.81E-05
AT1G10360	1	684	0.488304094	0	0.001461988	0.002923977	0.821789169	-0.650035855	0.887024286	1.470887916	1.106358347	0.034887885	1.242870792	-0.328415245	1.134584602	0.32014296	0.066635014	-0.109073014	1.532342998	0.331871345	6.348962737	8	23	25	8	2.875	0.32	8.984375	0.517429867	0.081498331	0.372214772	2.447221383	1	2.01E-05
AT1G10370	1	684	0.489766082	0.001461988	0	0	2.434087385	-0.627674416	0.841023011	0.826379235	1.099282037	0.457237388	0.610074988	-0.631989362	0.788817834	-0.214015993	0.109948575	-0.003769017	1.135628329	0.315789474	5.458827201	7	10	13	10	1	0.538461538	1.857142857	1.417764872	0.259719683	2.56886565	12.11182665	0	2.84E-05
AT1G10380	1	918	0.486928105	0.003267974	0.002178649	0.001089325	1.135987661	-0.297389752	-0.214611572	-0.304607236	0.366028965	0.951562685	-0.447999202	-0.874993966	-0.403775463	-0.382014294	0.236825146	0.148417405	0.416086059	0	2.618635919	21	20	31	23	0.869565217	0.677419355	1.283643892	0.734690917	0.280562453	0.123533348	2.7438061	0	2.36E-05
AT1G10385	1	2265	0.460927152	0.000441501	0.004415011	0.000441501	0.782795676	1.036173053	-0.382211622	-0.265866322	-0.475186637	0.502307534	-0.351974038	-0.822347638	-0.473677449	-0.553628809	-0.126916698	0.226516628	-0.246761049	0		11	46	56	55	0.836363636	0.196428571	4.25785124					5	-1.59E-07
AT1G10390	1	3126	0.483685221	0.034868842	0.005118362	0.001279591	-0.338896571	1.471652972	-0.413096262	-0.687504946	0.617942874	0.383758763	-0.572515638	0.398763366	-0.611458079	-0.522296738	0.012672962	0.011718647	0.028618487	0	4.679324917								0.26453157	0.056531994	0.106761846	0.667505321	0	-1.07E-05
AT1G10400	1	1404	0.467236467	0.001424501	0.003561254	0.002849003	0.522588583	-0.120909601	-0.374112585	-0.446335022	0.379207302	1.262784983	-0.373190368	-0.887118881	-0.412269418	-0.272936968	0.301850427	0.119015934	0.306745032	0		22	46	23	19	2.421052632	0.956521739	2.531100478					24	2.30E-05
AT1G10410	1	1458	0.423182442	0.028120713	0.002743484	0	0.087683678	0.232541078	0.184060201	0.732714427	0.843828784	-0.150205083	-0.204862918	0.003357726	0.064846399	0.748934129	-0.077450941	-0.10272818	0.484390299	0	3.663164139	16	16	35	13	1.230769231	0.457142857	2.692307692	0.463021598	0.126399359	0.075961455	0.272334131	130	2.23E-05
AT1G10417	1	1296	0.402777778	0.005401235	0	0.00154321	1.559112141	0.323555745	-0.089089622	0.14212208	-0.260491726	-0.058441079	0.509307382	-0.20761324	-0.21167926	0.137730741	-0.07178182	-0.019697685	-0.172966052	0													0	2.65E-05
AT1G10430	1	921	0.453854506	0.007600434	0.001085776	0	-0.030250091	0.054324035	1.340637969	0.265780661	1.386514701	-0.205780969	0.17234234	0.99275136	0.560678786	0.604263865	-0.149776028	-0.103550477	1.05649659	0	4.713280938	1	3	17	7	0.428571429	0.058823529	7.285714286	0.292099569	0.061973723	0.089412612	2.24714853	0	2.10E-05
AT1G10450	1	3369	0.408726625	0.021074503	0.006233304	0.001187296	-0.202288954	1.229917754	-0.380747443	-0.486930919	-0.419250606	-0.125295192	-0.489061222	0.626753679	-0.511540325	-0.44785964	-0.185762206	-0.014552881	-0.45100554	0	2.97819343	73	68	63	40	1.7	1.158730159	1.467123288	0.363787151	0.122150277	0.198778028	1.355019905	0	1.31E-05
AT1G10455	1	459	0.396514161	0.002178649	0.002178649	0	-0.392205015	-0.720254505	-0.497201987	-0.383671927	-0.047110839	-0.232559346	-0.412941566	-0.892027727	-0.319483191	-0.331792064	-0.153159187	-0.068801959	0.13219606	0		32	13	17	5	2.6	1.882352941	1.38125					137	4.84E-05
AT1G10460	1	654	0.5	0	0	0.001529052	3.408143004	-0.75598496	0.638488012	0.125101322	0.900483906	1.457686276	0.661834531	-0.825415631	1.032768128	0.704323942	0.084289796	-0.052912945	1.951610509	0.287461774	0.777187152	17	24	20	13	1.846153846	0.85	2.171945701	0.512793123	0.659806486	0.013793363	0.419712245	2	5.51E-05
AT1G10470	1	780	0.465384615	0.002564103	0.001282051	0	1.306726976	-1.028273338	2.082168961	1.735527289	1.289428501	-0.043107445	0.586868249	0.063521912	1.293954072	3.057089721	-0.116346362	-0.203795086	2.215540886	0	7.111798701	10	13	19	15	0.866666667	0.526315789	1.646666667	0.615979679	0.086613767	1.868766812	7.857567863	1	4.56E-05
AT1G10480	1	636	0.474842767	0.003144654	0	0	0.615980906	-0.225917099	-0.235110099	-0.462470281	1.033941961	0.603087461	-0.262716967	-0.869589459	-0.514889411	-0.170525229	0.356914525	0.089691619	0.838789177	0		13	17	22	13	1.307692308	0.590909091	2.213017751					0	2.58E-05
AT1G10490	1	3087	0.421120829	0.024619372	0.003887269	0.001295756	-0.364829276	1.128196889	-0.443880372	-0.482062679	-0.36018331	-0.094496011	-0.498680393	0.707567922	-0.556424776	-0.527059121	-0.274301897	-0.023771793	-0.526707472	0	2.846254958	21	59	61	47	1.255319149	0.344262295	3.646403242	0.458155951	0.160967994	0.473784813	2.03258782	0	7.62E-06
AT1G10500	1	543	0.447513812	0.007366483	0	0	0.026564784	-0.314644559	1.205932481	1.314703547	1.00668978	-0.246067523	0.723231279	0.419086875	1.288354622	1.002088141	-0.244350578	-0.083971065	0.809964323	0	7.387842893	8	11	16	7	1.571428571	0.5	3.142857143	0.320684208	0.043407015	0.010247899	0.337170297	0	1.30E-05
AT1G10510	1	1818	0.435093509	0.01540154	0.004950495	0.001650165	0.174832386	0.717322127	0.38431865	-0.1486874	0.131560713	-0.171087689	0.031721247	0.856198658	-0.109394706	-0.116655544	-0.118421475	-0.031383626	0.09212448	0	4.518436825	10	21	42	20	1.05	0.238095238	4.41	0.279982991	0.061964569	0.071463079	0.258003708	0	1.32E-05
AT1G10520	1	1590	0.449056604	0.02327044	0.002515723	0	0.117414778	0.984180338	-0.359658742	-0.129293814	-0.595722901	0.193924416	-0.34149705	-0.173666595	-0.480714175	-0.455806918	-0.101971219	0.005099078	-0.386078503	0		31	37	26	23	1.608695652	1.192307692	1.349228612					0	4.26E-06
AT1G10522	1	540	0.457407407	0.012962963	0.001851852	0.001851852	1.350598385	-0.244972675	1.215384137	0.625516474	0.705268638	0.170735895	0.773615464	0.796900919	0.527510354	0.013871596	-0.202334107	0.073654049	0.431380434	0	4.284261808								0.651252308	0.15201039	0.323886277	1.697065258	0	1.41E-05
AT1G10530	1	501	0.48502994	0.003992016	0.00998004	0.001996008	4.43022639	-0.015949725	0.140587478	-0.320614423	0.03252821	1.531898307	-0.106234559	-0.568633659	-0.151904466	-0.127877943	0.207324706	0.141529048	0.006227204	0		12	14	16	11	1.272727273	0.75	1.696969697					2	2.74E-05
AT1G10540	1	1620	0.431481481	0.002469136	0.003703704	0.000617284	0.699543781	1.002488321	-0.414073092	-0.271062177	-0.628258045	0.156911688	-0.32151345	-0.729678054	-0.475572445	-0.478405045	-0.174813398	0.068021404	-0.515280753	0		32	36	47	18	2	0.680851064	2.9375					1	9.06E-06
AT1G10550	1	933	0.471596999	0.001071811	0.003215434	0.001071811	0.905803239	-0.645804908	-0.271480688	-0.402476033	0.483576145	0.426954387	-0.209809406	-0.87270768	-0.259868751	0.149057758	0.087575435	-0.05714085	0.429246315	0.430868167	3.326530758	10	29	20	22	1.318181818	0.5	2.636363636	1.644541012	0.494371203	0.811364176	6.397501164	0	5.19E-05
AT1G10560	1	2094	0.47086915	0.000477555	0.004297994	0.000477555	3.671796364	-0.548466339	1.012031584	0.397919552	1.145602446	1.21461626	0.919615097	-0.689038837	1.25304628	1.694786269	-0.030960936	0.034463176	1.449629757	0.005730659	1.565879554	60	61	63	37	1.648648649	0.952380952	1.731081081	0.743860326	0.475043131	0.136628115	1.078007626	1	4.93E-05
AT1G10570	1	1762	0.422863809	0.010498688	0.004082823	0.000874891	-0.070123754	0.338767515	0.243444804	0.109011227	0.240624587	-0.17215624	-0.10268275	0.433582027	-0.068442364	-0.129162172	-0.095614468	-0.078253427	0.093515144	0	3.796284317	42	53	36	31	1.709677419	1.166666667	1.465437788	0.43822076	0.115434126	0.366181139	4.653914497	4	2.00E-05
AT1G10580	1	1722	0.469802555	0.00174216	0.00174216	0.00116144	2.20866067	0.094375974	1.48632459	0.000786248	1.437083074	-0.118753626	0.571682456	1.287906218	0.600936252	0.303197667	0.018970102	0.031127802	1.048746854	0	3.914919007	21	14	35	40	0.35	0.6	0.583333333	0.339884278	0.086817703	0.083990631	0.145442256	0	2.28E-05
AT1G10585	1	546	0.397435897	0	0.010989011	0.001831502	0.238502558	-0.729619693	-0.29827098	-0.546114353	-0.345722224	-0.213280428	-0.33734181	-0.864472074	-0.388324689	-0.35581323	-0.258598444	-0.099739406	-0.501018871	0	1.714651871	9	17	8	6	2.833333333	1.125	2.518518519	1.254386076	0.731568954	0.204585193	0.236987397	6	5.56E-05
AT1G10586	1	540	0.40021575	0.004314995	0.006472492	0.004314995	-0.25839304	-0.719681798	-0.466146964	-0.496185784	-0.188586264	-0.309607235	-0.396790689	-0.790579969	-0.514639911	-0.31435417	-0.185081248	0.063707852	-0.313397013	0		14	10	10	8	1.25	1.4	0.892857143					0	4.62E-05
AT1G10588	1	458	0.438305709	0	0.007366483	0	-0.335105016	-0.407884369	-0.491206801	-0.642838236	-0.044341733	-0.013623941	-0.477336626	-0.8630626	-0.440081141	-0.443768057	-0.374875949	0.001256004	-0.022554581	0		4	19	0	4	4.75	Inf	0					9	3.17E-05
AT1G10590	1	691	0.466973886	0.002304147	0	0	0.194264674	0.298861322	0.384551904	0.542373084	1.870912243	-0.208893188	0.066383468	1.256116516	0.682968791	0.474329779	-0.182258656	-0.046212937	1.402623188	0	7.064073003	8	4	10	15	0.266666667	0.8	0.333333333	0.369646532	0.052327677	0.069659057	0.75003654	0	-3.54E-06
AT1G10600	1	889	0.435939197	0.016286645	0.006514658	0	0.182041469	0.299353844	0.727887691	0.617853655	0.993872845	-0.213008012	1.035183891	0.933463001	0.859507088	0.602686023	-0.140015315	-0.100188151	0.579332747	0	4.686357161	4	17	12	10	1.7	0.333333333	5.1	0.377468024	0.080546149	0.159390331	2.396945631	4	1.42E-05
AT1G10610	1	1326	0.420060332	0.004524887	0.003016591	0.001508296	-0.340933811	0.84034391	-0.462234207	-0.156359765	-0.360538707	-0.176403626	-0.499668139	-0.587506067	-0.503544999	-0.495179654	-0.124887838	0.003976892	-0.374651692	0	3.445538378	33	37	25	24	1.541666667	1.32	1.167929293	0.695739281	0.201924694	0.819134512	1065.092768	0	1.23E-05
AT1G10620	1	2157	0.472878999	0.006026889	0.001854427	0.002318034	-0.195088215	-0.300013358	-0.459888152	-0.307808081	-0.132039989	0.268329522	-0.459245315	-0.880160432	-0.394497068	-0.460795596	-0.032632121	0.055343105	-0.011257143	0.106629578		31	45	48	42	1.071428571	0.645833333	1.658986175					0	2.38E-05
AT1G10630	1	546	0.470695971	0	0.001831502	0	-0.011955169	0.724083487	-0.259198302	0.028803954	0.467494504	-0.149333343	-0.311237942	0.677303367	-0.061095524	-0.23742553	-0.243063298	-0.077519793	0.40297907	0	5.685277027	1	1	17	13	0.076923077	0.058823529	1.307692308	0.314434143	0.055306741	0.026067055	0.897931718	0	-7.47E-06
AT1G10640	1	1599	0.452782989	0	0.000625391	0.000625391	1.58094469	0.222615276	-0.073694935	0.870104023	-0.112438801	0.88884331	-0.188088809	-0.505319268	-0.373193441	-0.451314472	-0.139949564	0.126210463	0.237319487	0	1.922158429								1.054596912	0.54865244	0.406233418	2.877092718	1	2.43E-06
AT1G10650	1	1332	0.411858974	0.002136752	0.002136752	0.001068376	-0.139982009	0.2438548	-0.394930452	-0.094264773	0.380360425	-0.085170489	-0.445176669	-0.335474456	-0.259531368	-0.218251444	-0.09427339	-0.069111256	0.213347402	0.115384615	3.508146112	11	25	20	19	1.315789474	0.55	2.392344498	0.706895456	0.201501144	0.319435498	0.821438061	0	2.84E-05
AT1G10652	1	123	0.455284553	0	0.008130081	0	-0.355555218	-1.016094107	-0.485412699	0.430600834	0.184983571	-0.193206994	-0.21571656	-0.906284774	0.144913234	0.040538343	0.276372379	-0.194065074	0.681562126	1													1	7.64E-05
AT1G10657	1	712	0.439602446	0.002293578	0	0	1.33978305	-0.801154189	0.480659453	0.481095606	-0.39812729	-0.214100905	-0.14270647	-0.156542544	-0.016418639	-0.357243067	-0.234088708	0.091123901	-0.13061599	0	3.656499519	4	4	10	1	4	0.4	10	0.790754742	0.216260043	0.921415816	6.560515377	72	3.12E-05
AT1G10660	1	963	0.434060228	0.021806854	0.002076843	0	0.734800601	0.445270916	0.13242501	0.202639026	0.261017092	-0.205707992	-0.075393683	0.610456067	0.271998263	-0.0923792	-0.254932076	-0.072511529	0.278659811	0	4.744480831								0.363702942	0.076658112	5.703061883	28.19449803	2	1.41E-05
AT1G10670	1	1332	0.443278943	0.007770008	0.002331002	0	-0.198563934	0.597828705	-0.131203964	0.062298365	0.467260417	-0.121910542	-0.115803993	0.392886559	0.122852526	0.047202816	-0.170373702	-0.057106812	0.198259366	0	7.038730088	7	12	28	20	0.6	0.25	2.4	0.230308939	0.03272024	0.014388034	0.907095397	1	2.98E-06
AT1G10680	1	3684	0.465798046	0.008957655	0.000814332	0.000542888	-0.214186803	-0.081444514	-0.452043398	-0.29741908	0.074255161	0.422386274	-0.40781394	-0.866280527	-0.492190013	-0.510819851	-0.057643321	0.065815591	-0.022723163	0		34	124	99	97	1.278350515	0.343434343	3.722255913					53	1.53E-05
AT1G10690	1	333	0.522522523	0	0	0	3.882759492	-0.944675854	3.004334143	0.859350003	3.069034095	0.403814764	2.83558906	-0.718633052	2.004593052	3.769991615	0.17744075	-0.009774052	3.401357659	0	3.216657619	8	9	13	9	1	0.615384615	1.625	0.646053518	0.200846218	0.080285492	6.322882211	0	5.93E-05
AT1G10700	1	1236	0.458737864	0.008899676	0.002427184	0	0.306310843	0.179543568	1.095012984	0.700658174	1.264572934	-0.05735602	1.118650147	0.685324946	1.185873668	0.95353827	-0.141495468	-0.076007946	1.420267564	0	4.533054214	6	16	22	42	0.380952381	0.272727273	1.396825397	0.355343693	0.078389465	0.071036144	0.354250353	0	1.60E-05
AT1G10710	1	1292	0.438896189	0.00087604	0.00087604	0	1.821037388	0.129087288	-0.127758323	-0.409243207	-0.308410347	0.210724678	-0.30847527	-0.684059986	-0.429667104	-0.399850089	-0.074086972	0.110651247	-0.24387201	0		59	35	24	14	2.5	2.458333333	1.016949153					1	2.72E-05
AT1G10717	1	273	0.406593407	0	0	0	-0.454930863	-0.934345573	-0.503162901	-0.595657674	0.525579396	-0.05556509	-0.216090113	-0.965845783	-0.56186778	-0.236057159	-0.035823172	-0.085409027	-0.1970141	0		26	9	5	9	1	5.2	0.192307692					0	4.70E-05
AT1G10720	1	1290	0.427906977	0.009302326	0.004651163	0.000775194	0.635082006	-0.549006124	1.710922627	1.196082621	1.758595185	-0.133696704	1.486583648	0.977199421	1.868361778	1.660518035	-0.104281314	-0.14095083	1.631201822	0	4.124948954	36	34	30	25	1.36	1.2	1.133333333	0.385003112	0.093335243	0.099274361	0.941672023	0	3.86E-05
AT1G10730	1	1287	0.438228438	0.012432012	0.004662005	0.001554002	0.57016766	0.604488095	0.181514243	-0.149367555	0.367161188	-0.052273571	-0.102071561	0.16130205	-0.118021817	-0.06217354	-0.105442409	-0.026687142	-0.016551135	0	2.428565127								0.557177548	0.229426644	0.048491998	7.092629292	4	1.86E-05
AT1G10740	1	1558	0.449972663	0.014579916	0.002915983	0.000728996	0.314464389	0.132331594	0.641139269	0.525814198	0.83682621	-0.163584842	-0.133896112	0.744981528	0.251884885	0.527283535	-0.08649516	-0.042218791	0.584640225	0	4.81832724	14	20	21	39	0.512820513	0.666666667	0.769230769	0.554491452	0.115079658	0.246328801	1.046076695	0	1.58E-05
AT1G10745	1	249	0.385542169	0.020080321	0.076305221	0.012048193	-0.795742284	-1.038737093	-0.558135786	-0.851269342	-0.252876899	-0.207729469	-0.389083815	-0.802263315	-0.503354293	-0.228440601	0.079497095	0.063460595	-0.434814362	0		5	10	2	4	2.5	2.5	1					24	8.31E-05
AT1G10747	1	252	0.408730159	0	0	0	-0.428953732	-0.66539294	-0.443228933	-0.415224784	0.436680817	-0.127341097	-0.379382948	-0.755663094	-0.373999093	-0.266426368	-0.300014158	-0.001879212	0.004900606	0		29	14	14	4	3.5	2.071428571	1.689655172					103	3.73E-05
AT1G10750	1	1404	0.436609687	0.000712251	0.002136752	0.000712251	2.084581857	-0.730646655	-0.218727177	0.017638352	-0.389348927	0.178542079	-0.150403844	-0.740928524	-0.250170624	-0.198779133	0.042223408	0.006300063	-0.265979153	0.255698006	0.524867558	11	31	26	35	0.885714286	0.423076923	2.093506494	0.358420333	0.682877665	0.02971313	0.05346074	0	5.51E-05
AT1G10760	1	4200	0.439285714	0.019047619	0.004761905	0.001428571	-0.240698233	1.23853535	-0.288157397	-0.484287038	-0.172844931	-0.131082764	-0.5223279	0.815157269	-0.57087215	-0.437613051	-0.096986286	-0.014049755	-0.351853075	0	6.367268956	36	83	70	58	1.431034483	0.514285714	2.78256705	1.301158459	0.204351107	0.780272086	3.54E-05	0	-1.03E-06
AT1G10770	1	504	0.507936508	0	0.007936508	0.001984127	2.679600312	-0.354711476	0.21770468	0.483435028	1.087399691	1.691054586	0.934666447	-0.931139901	0.035481735	-0.019267552	-0.024242199	0.186268521	1.181018134	0		7	9	12	11	0.818181818	0.583333333	1.402597403					0	4.21E-06
AT1G10780	1	1257	0.445505171	0.029435163	0.00159109	0	0.451602814	1.130973855	-0.297698071	-0.102282432	-0.307910814	0.30915283	-0.468370187	-0.172126062	-0.528352427	-0.474684326	-0.086098204	0.06350062	-0.165629412	0	0.946552782	27	30	24	40	0.75	1.125	0.666666667	0.458826738	0.484734446	0.178324466	0.033994665	0	7.88E-06
AT1G10790	1	1011	0.43620178	0	0.006923838	0	1.198506083	0.685870512	-0.265973781	-0.295824714	-0.049839311	0.512671008	-0.192346601	-0.770053611	-0.444116157	-0.361045031	-0.074490074	0.133702677	-0.175180817	0		47	32	24	17	1.882352941	1.958333333	0.961201502					3	1.45E-05
AT1G10800	1	357	0.431372549	0	0.00280112	0	-0.103354531	0.725425387	-0.463477025	-0.582231638	-0.355877137	0.053651444	-0.413217289	-0.868711899	-0.489866347	-0.575697415	0.179450732	0.155600586	-0.495658532	0		7	6	17	6	1	0.411764706	2.428571429					0	1.92E-05
AT1G10810	1	1035	0.463768116	0.023188406	0.001932367	0	-0.567096489	-0.230031407	-0.473695994	-0.341372452	-0.023825607	0.12752937	-0.539019327	-0.695928791	-0.507216195	-0.584896059	-0.277478654	0.061998645	-0.061816599	0		19	20	26	16	1.25	0.730769231	1.710526316					4	1.73E-05
AT1G10820	1	914	0.438346883	0.031165312	0.004065041	0.001355014	0.250929937	0.641570479	0.548246235	0.00652211	0.373542992	-0.212226733	-0.144212753	1.181255587	-0.078506488	-0.119324627	-0.122125809	-0.00711285	0.156411051	0	3.766547655	8	12	9	11	1.090909091	0.888888889	1.227272727	0.288874866	0.076694866	0.411220779	4.589785965	0	1.38E-05
AT1G10830	1	1404	0.448012232	0.001529052	0.001529052	0.001019368	1.044312777	-0.246175298	1.584783667	0.938243998	1.457267423	-0.079035178	1.584291509	0.834176405	1.050686289	0.542713711	0.017583564	-0.021599413	1.148050672	0.018348624	4.517120122	8	22	21	17	1.294117647	0.380952381	3.397058824	0.328940065	0.072820748	0.029417268	1.502899377	0	1.94E-05
AT1G10840	1	1064	0.44368987	0.013582343	0.006225241	0	-0.14668154	0.532650646	0.010908106	-0.214458449	0.343651995	-0.241994298	-0.085246401	0.805944408	0.008074028	-0.009113718	-0.314460315	-0.10240492	0.142892472	0	6.222278071	3	4	21	16	0.25	0.142857143	1.75	0.243227622	0.039089803	0.014889556	0.413535255	0	8.61E-06
AT1G10850	1	1992	0.481425703	0.008534137	0.001004016	0.000502008	1.649079219	0.062371819	1.016702284	1.738007352	1.324853356	0.626026573	1.904440895	0.163449836	1.27356886	0.701664723	-0.054959323	0.068868358	1.616718769	0	1.73538972	17	37	40	67	0.552238806	0.425	1.299385426	0.54772047	0.315618137	0.21834364	1.341783192	0	-8.19E-07
AT1G10865	1	222	0.452020202	0.035353535	0	0	-0.367143912	0.779925108	-0.437317987	-0.441239574	-0.226885526	-0.019674785	-0.325190556	-0.122293426	-0.391760699	-0.390113668	-0.192513597	-0.099592633	-0.273481428	0	4.897526592	3	1	8	7	0.142857143	0.375	0.380952381	0.466965095	0.095347128	0.029733783	1.031232497	0	8.26E-06
AT1G10870	1	2328	0.41580756	0.034364261	0.003436426	0.00128866	-0.354664103	1.047880267	-0.295395666	-0.416934809	-0.074669588	-0.144727024	-0.423303306	0.68032348	-0.460083505	-0.377867947	-0.13509069	0.013708704	-0.350500688	0	3.162766116	25	36	66	35	1.028571429	0.378787879	2.715428571	0.262724708	0.083068016	0.023584972	0.750558858	1	1.31E-05
AT1G10880	1	1956	0.447852761	0.000511247	0.005112474	0.001533742	0.265524284	-0.470283125	-0.370825756	-0.493839434	-0.237661113	0.307929539	-0.325166777	-0.83247184	-0.401939004	-0.415759003	0.133193796	0.063081695	0.029958256	0.080265849		45	77	45	54	1.425925926	1	1.425925926					4	3.91E-05
AT1G10890	1	867	0.453287197	0.034602076	0.00461361	0.002306805	-0.109494583	0.767470961	-0.076576771	-0.342282257	0.302473248	-0.111232662	-0.442623468	0.297366769	-0.336151339	-0.270176686	0.103759482	-0.066489714	-0.071039363	0	5.829626204								0.354552535	0.060819086	0.06615488	0.537110709	0	1.10E-05
AT1G10900	1	2265	0.421633554	0.011479029	0.001324503	0.001324503	-0.301889241	1.302003958	-0.430269432	-0.477864938	-0.285930326	-0.109417716	-0.485393198	0.032934838	-0.478850863	-0.438937318	-0.235703432	-0.000243371	-0.281233806	0	4.843269224	19	34	48	38	0.894736842	0.395833333	2.260387812	0.412035364	0.08507381	0.102134526	1.192397095	1	3.86E-06
AT1G10910	1	1995	0.413533835	0.02556391	0.003007519	0.000501253	-0.278702724	0.672725334	0.057698699	-0.227794883	-0.074070308	-0.090952525	-0.196346892	0.665491667	-0.207635169	-0.287755115	-0.084036698	-0.042920334	-0.13975809	0.004010025	4.462593556	29	42	44	30	1.4	0.659090909	2.124137931	0.301408072	0.067541009	0.117688466	0.871893074	0	1.90E-05
AT1G10920	1	2184	0.413461538	0.004120879	0.000915751	0	0.14447209	0.14539212	-0.333801702	-0.141283855	-0.214782323	-0.202507481	-0.208564259	-0.411308952	-0.102965837	-0.423178133	-0.134859117	-0.030573706	-0.142088809	0	3.660303108								0.372695418	0.101820917	0.019616472	0.629998749	38	2.68E-05
AT1G10930	1	3567	0.425287356	0.028595458	0.003083824	0.001962433	-0.20478412	1.05882708	-0.193863296	-0.102505775	-0.399818447	-0.048202402	0.032283273	0.30544292	-0.123825025	-0.313419346	-0.155600675	-0.002617048	-0.352696602	0.024390244	1.740105012	50	67	70	34	1.970588235	0.714285714	2.758823529	0.509145188	0.292594518	0.467065715	2.12E-05	0	1.22E-05
AT1G10940	1	1116	0.451992754	0.014492754	0.008152174	0.000905797	0.048814343	0.599399241	0.132272469	-0.11799604	0.559607509	-0.155421491	-0.245710064	0.416875051	0.071294006	0.009889956	0.03820969	-0.08199636	0.295126737	0	6.104482295	4	7	29	11	0.636363636	0.137931034	4.613636364	0.254183486	0.041638828	0.012076862	0.3243458	1	1.30E-05
AT1G10950	1	1770	0.444632768	0.029943503	0.002824859	0.001694915	-0.299439859	1.120819496	-0.226784423	-0.455728974	0.403957759	-0.194811902	-0.512597857	0.53361814	-0.475971197	-0.352074292	-0.020171912	-0.062849501	0.062012906	0	5.73618125	4	10	36	20	0.5	0.111111111	4.5	0.278809706	0.048605456	0.063866647	0.050912548	0	3.68E-06
AT1G10960	1	447	0.539149888	0	0	0	2.129554699	-0.866151597	3.352407381	1.347276753	2.962853728	1.045259994	0.479891728	-0.165839806	0.279125065	1.010089391	0.000529029	-0.002830974	2.760251512	0.747203579	7.637941172	6	11	12	8	1.375	0.5	2.75	0.912780822	0.119506134	0.3234517	0.327442097	0	3.59E-05
AT1G10970	1	1227	0.479217604	0.023634882	0.001629992	0.002444988	0.883951253	0.992670511	0.163104675	0.360920244	0.457144922	0.573956384	0.450092217	0.051093618	-0.014869795	-0.241963628	0.011699451	0.0557649	0.472369595	0	2.242584081	15	23	41	15	1.533333333	0.365853659	4.191111111	0.55333744	0.246741	0.256301448	1.041228145	2	-6.09E-06
AT1G10980	1	1551	0.439071567	0.000644745	0.001289491	0.000644745	0.223075755	0.993965019	-0.430936081	-0.250199137	-0.680232851	0.425610715	-0.218304506	-0.768605939	-0.475069964	-0.489435521	-0.108527001	0.094202498	-0.366996049	0		103	51	60	22	2.318181818	1.716666667	1.350397176					52	5.30E-06
AT1G10990	1	1080	0.475	0.001851852	0.001851852	0.001851852	2.688233663	-0.316788876	0.207958024	-0.010161897	0.555371512	1.705544105	0.448938744	-0.914763309	0.651521804	0.397187196	-0.102307083	0.105684543	0.976345872	0	1.971533844								1.029054801	0.521956447	0.330021467	1.790199728	947	3.02E-05
AT1G11000	1	1722	0.429152149	0.003484321	0.011033682	0	0.326936455	0.762444837	-0.320333528	-0.09074077	-0.235544512	0.159467327	-0.04902811	-0.28399979	-0.159705981	-0.201060603	-0.196808155	-0.009274915	-0.12765518	0	2.02457788	7	16	41	22	0.727272727	0.170731707	4.25974026	0.635091366	0.313690756	1.457953132	13.42895198	0	1.67E-05
AT1G11020	1	966	0.444099379	0.014492754	0.002070393	0	0.805693114	-0.088843678	1.458183289	0.452990093	1.147288506	-0.210018991	1.169267209	1.13935303	1.125139068	0.778544769	-0.103408847	-0.031323172	1.023755535	0	3.810701366	6	10	32	9	1.111111111	0.1875	5.925925926	0.245712229	0.064479529	0.107924	0.164416419	0	2.87E-05
AT1G11040	1	1317	0.465451784	0.017463933	0.003796507	0.000759301	0.47129352	-0.187534113	-0.406500022	-0.541643081	0.127112642	1.044799496	-0.481976798	-0.862066627	-0.371461989	-0.391278491	-0.143038982	0.092992132	-0.002002288	0		14	43	50	30	1.433333333	0.28	5.119047619					0	2.20E-05
AT1G11050	1	1878	0.444089457	0.022896699	0.001597444	0.000532481	0.712461414	-0.289270573	1.259106256	0.386050471	0.786679917	-0.084773791	0.529461974	0.006035043	1.107332376	0.688295184	-0.054084892	-0.074683403	0.899080632	0	3.727267811	19	38	50	50	0.76	0.38	2	0.714092178	0.191585959	0.070728486	0.332312209	1	4.07E-05
AT1G11060	1	2793	0.43358396	0.022198353	0.002148228	0.001074114	-0.162337506	0.731646289	0.440031667	-0.127570291	0.252097668	-0.105698871	0.22746107	0.583457305	0.212957926	-0.128093765	-0.040962755	-0.029185433	0.203838694	0	2.439043845	33	69	38	42	1.642857143	0.868421053	1.891774892	0.268811475	0.110211826	0.08783548	0.752873329	1	1.88E-05
AT1G11070	1	2292	0.436736475	0.006544503	0.001308901	0.0008726	-0.086200634	0.391158961	-0.447984531	-0.52105859	-0.344218722	1.453098879	-0.39526451	-0.743627736	-0.445760413	-0.502574811	-0.070878152	0.114996006	-0.377698579	0													23	1.45E-05
AT1G11080	1	1635	0.438827098	0.001348163	0.003370408	0.002022245	-0.433699531	-0.573782555	-0.463773373	-0.424183668	-0.127347743	0.062247823	-0.463764155	-0.798295181	-0.487967983	-0.424706684	-0.170781479	0.074373659	-0.325965733	0		14	26	28	27	0.962962963	0.5	1.925925926					0	3.03E-05
AT1G11090	1	975	0.456410256	0.004102564	0.004102564	0	2.18877879	-0.713178803	2.633627034	0.902356138	1.335085938	-0.015845531	1.16891036	0.856182206	1.290086429	0.746076834	-0.023219227	-0.005340036	1.598752489	0	3.335010001	7	15	19	6	2.5	0.368421053	6.785714286	0.370220695	0.11101037	0.036888369	1.169661449	0	4.26E-05
AT1G11100	1	4601	0.431451075	0.01134695	0.003203845	0.001868909	0.17804052	0.755174699	-0.371513526	-0.28610385	-0.353878149	0.262829598	-0.433319413	-0.526691073	-0.489855891	-0.477171242	-0.141974272	0.083552428	-0.292993378	0		106	105	72	47	2.234042553	1.472222222	1.517462866					3	1.19E-05
AT1G11110	1	834	0.431654676	0.001199041	0.002398082	0	1.024249895	0.633483903	-0.416616271	-0.476196749	-0.534054218	0.104704784	-0.357315171	-0.865273631	-0.479750263	-0.493990822	-0.220956245	0.061571563	-0.423884034	0		45	32	20	9	3.555555556	2.25	1.580246914					3	1.81E-05
AT1G11112	1	237	0.417721519	0	0	0	4.560157848	-0.737805936	0.406088668	0.101586093	0.182073187	-0.046807722	0.020811844	-0.254365822	0.411232691	-0.10756143	0.1154477	-0.007852515	-0.110615752	0		5	9	3	5	1.8	1.666666667	1.08					1	5.34E-05
AT1G11120	1	879	0.46	0.005714286	0.005714286	0	2.468609557	-0.557424076	0.851593759	2.066787383	0.726493671	0.13018267	0.667264168	-0.419374762	1.473464369	0.846947307	0.121525553	0.13224767	1.261264565	0	0.998595103								0.589501895	0.59033125	0.086110219	0.092617751	3	2.75E-05
AT1G11125	1	798	0.49122807	0.001253133	0	0.001253133	3.587088149	-0.794356404	0.800731765	0.597056103	0.828656963	0.587910146	1.072812176	-0.811587871	1.57577359	0.84888691	-0.071345778	0.14485905	1.887692337	0.286967419		33	33	26	18	1.833333333	1.269230769	1.444444444					0	4.79E-05
AT1G11130	1	2307	0.445166883	0.016038145	0.002167317	0.000433463	-0.219322552	1.3423862	-0.385548723	-0.207857876	-0.476085708	0.639487838	-0.2997325	0.270871181	-0.50632276	-0.557041809	0.016739856	0.056037437	-0.470897484	0	1.726650608	14	35	50	28	1.25	0.28	4.464285714	0.610093063	0.353339037	0.434253276	3.900365944	0	-1.53E-06
AT1G11145	1	489	0.437627812	0.010224949	0	0	-0.056082834	0.251588105	-0.458390623	-0.417664568	-0.169812386	0.637495955	-0.156242045	-0.781234816	-0.47140452	-0.431574475	-0.048558046	0.024616068	-0.195420215	0		111	14	51	6	2.333333333	2.176470588	1.072072072					5	1.88E-05
AT1G11160	1	3066	0.433463796	0.026744945	0.001956947	0.001304631	-0.096507178	1.46821471	-0.435799437	-0.289813563	-0.638035013	0.320821611	-0.372393695	-0.035486646	-0.517687932	-0.538309425	-0.092904758	0.091979299	-0.495069923	0		62	88	62	52	1.692307692	1	1.692307692					0	-7.04E-07
AT1G11170	1	1440	0.39827957	0.003010753	0.006021505	0.00172043	-0.116032951	0.453417943	-0.472331593	-0.110848675	-0.479176867	0.024288015	-0.26024347	-0.524942762	-0.450954322	-0.382052102	-0.257665946	-0.043073186	-0.427667159	0	1.157856695	23	17	26	15	1.133333333	0.884615385	1.28115942	0.738865978	0.638132492	0.092454484	0.550460086	1	2.60E-05
AT1G11180	1	978	0.457286432	0.010050251	0.010050251	0.002233389	0.033111538	0.745437173	-0.200274145	-0.021265607	0.066831728	-0.247864996	-0.241695783	0.085198931	-0.177281903	-0.205598038	-0.106473955	-0.022245108	-0.042510183	0	3.355928487	5	34	23	15	2.266666667	0.217391304	10.42666667	0.802572162	0.239150555	0.521607411	22.23537561	213	7.66E-06
AT1G11190	1	918	0.423747277	0	0.005446623	0	-0.611787371	-0.904308387	-0.509573512	-0.41114821	-0.401248702	-0.150793561	-0.471039725	-0.858001303	-0.494698547	-0.413354759	-0.319703081	-0.049486003	-0.429122995	0	1.161589891	4	20	17	17	1.176470588	0.235294118	5	0.450312227	0.387668859	0.205640682	1.531333473	1	4.50E-05
AT1G11200	1	888	0.420045045	0.021396396	0	0	-0.054912523	0.837612663	-0.273335887	-0.118968713	0.621113567	0.013475385	0.036371543	0.282793349	-0.020464028	0.194156936	-0.140345147	-0.053224611	0.319652092	0	3.458774083	10	21	33	24	0.875	0.303030303	2.8875	0.44583703	0.128900304	0.077764344	1.128286112	0	1.39E-05
AT1G11210	1	927	0.476806904	0.002157497	0.001078749	0.001078749	2.367002557	-0.784071523	1.696937435	-0.486451095	1.185791767	0.345539339	0.042346359	-0.694282311	0.550305842	2.231433084	0.158268397	0.074049417	1.324093187	0	4.523437634	22	21	32	20	1.05	0.6875	1.527272727	1.809675817	0.40006649	17.55633056	1.914044229	0	6.84E-05
AT1G11220	1	933	0.494105038	0.002143623	0.001071811	0	5.131592128	-0.48824819	0.39885682	-0.508925483	0.113870284	1.287636156	-0.405946957	-0.770148894	-0.328961435	-0.124322326	-0.135051368	0.362830117	0.377909941	0	1.050876175	32	54	36	20	2.7	0.888888889	3.0375	0.677355937	0.644563035	0.146636171	0.112572324	1	3.68E-05
AT1G11230	1	1932	0.454451346	0.001035197	0.001552795	0	0.731722033	-0.192618321	-0.329754787	-0.550103878	0.263122647	-0.281797331	-0.535544639	-0.858452331	-0.480783346	-0.401794196	0.04462767	0.101226384	0.00687116	0													16	3.00E-05
AT1G11240	1	603	0.472636816	0.006633499	0.00331675	0	0.247951404	-0.239439336	0.93477922	0.947674846	1.557026111	0.048112988	1.702137685	0.526336851	1.984874374	1.380643517	0.129687297	-0.05640978	1.442362645	0	3.040356247	13	14	13	9	1.555555556	1	1.555555556	0.534723425	0.175875253	0.01925003	1.966490112	0	2.41E-05
AT1G11250	1	897	0.453734671	0.004459309	0.005574136	0.001114827	0.790779534	-0.250533362	-0.353200559	-0.492592586	0.326264514	-0.137224716	-0.112617946	-0.817968594	-0.188160443	0.056199183	-0.073800359	0.128121643	0.293445634	0		3	21	26	16	1.3125	0.115384615	11.375					0	3.26E-05
AT1G11260	1	1569	0.51179095	0.003824092	0.006373486	0.001912046	1.957414035	-0.439284532	1.823903652	0.350307556	1.836404331	0.339817671	0.139489497	-0.860637996	0.533284359	2.243518413	0.277697879	0.014401049	2.124430373	0.021032505	7.221573357	2	7	40	34	0.205882353	0.05	4.117647059	1.491525704	0.2065375	2.651106946	12.1617117	0	4.22E-05
AT1G11270	1	1611	0.445882353	0.002745098	0.007058824	0.001568627	1.636716885	-0.017325156	0.13223367	0.563598292	0.50595725	0.048921627	0.762915433	-0.199003352	0.474093838	0.169357601	0.694719677	0.383987993	0.563320204	0	1.994558268	34	47	24	7	6.714285714	1.416666667	4.739495798	0.684191541	0.343029107	0.148138312	2.704918915	298	3.04E-05
AT1G11280	1	3912	0.42195122	0.00203252	0.001219512	0.000813008	0.313996052	0.420564733	-0.065444751	0.627376587	0.263957202	-0.137797781	0.293612526	-0.033712605	0.183653808	0.152620964	-0.031691464	0.00284782	0.283740913	0	3.453392229	46	67	65	35	1.914285714	0.707692308	2.704968944	0.437032045	0.126551523	579.0190763	491.6394174	115	1.33E-05
AT1G11290	1	2430	0.435802469	0.010699588	0.002880658	0.001234568	0.598570266	0.717687663	0.05459024	0.372508783	0.1247749	-0.12530954	0.544835542	-0.128923952	0.085265846	-0.211576294	-0.154825458	0.01167724	0.315953114	0	1.312100603	43	56	74	29	1.931034483	0.581081081	3.323175621	0.396202972	0.301960819	0.221625102	0.04782103	0	1.07E-05
AT1G11300	1	4953	0.430244296	0.015748031	0.00282657	0.000605694	0.197657192	0.97462533	-0.289186771	-0.100919697	-0.283669019	0.280584547	0.054506004	-0.660971279	-0.112501122	-0.359571323	-0.109447862	0.030675583	-0.079873243	0	1.653853389								0.792542412	0.479209595	0.000119962	2.642344006	4	1.38E-05
AT1G11310	1	1794	0.418596845	0.014770057	0.003692514	0.000671366	0.327184099	0.080552379	1.027360612	0.040677886	0.429690062	-0.231235774	-0.266586296	0.766568987	0.694235251	0.597706968	-0.201611414	-0.106302477	0.440269863	0	6.606063159	28	8	27	30	0.266666667	1.037037037	0.257142857	0.561111211	0.08493882	0.360015789	3.600854842	1	3.49E-05
AT1G11320	1	1275	0.437647059	0	0.001568627	0	1.332869403	0.084283953	0.432119176	1.823266262	0.5999487	-0.150438609	2.059511889	0.415132206	2.11566047	0.624135745	-0.249112102	-0.058201732	1.448245915	0	1.441289048	24	48	24	28	1.714285714	1	1.714285714	0.592510826	0.411097848	0.052405646	4.029484627	16	1.01E-05
AT1G11330	1	2717	0.415281077	0.012272367	0.00277118	0.000989707	0.722124436	0.194479181	0.208967508	0.576183358	-0.396759072	-0.16202858	0.2373404	-0.361498399	0.97252269	0.243708666	-0.150942508	-0.072216287	0.318045865	0	4.437591753	21	52	34	93	0.559139785	0.617647059	0.905273938	0.647682928	0.145953698	0.000130705	2.878961737	3	3.05E-05
AT1G11340	1	2706	0.43495935	0.009977827	0.001108647	0.000739098	0.197339738	0.601004722	-0.287551323	-0.137970906	-0.361228583	0.250770289	-0.146722356	-0.795377277	-0.225681497	-0.324949418	0.04605938	0.013759423	-0.069602159	0	0.909556837	71	48	65	39	1.230769231	1.092307692	1.126760563	0.44357635	0.487684037	0.040192768	0.203413154	6	2.33E-05
AT1G11350	1	2493	0.450060168	0.037304452	0.003610108	0.001203369	-0.188942049	0.982502255	0.224041584	-0.080501469	-0.002044194	0.362565353	-0.268503823	-0.455067501	0.100135495	-0.001257894	-0.041810852	0.012068225	0.200722361	0	4.731675813	48	58	50	26	2.230769231	0.96	2.323717949	0.525968772	0.111159089	0.114511762	0.660230095	6	1.28E-05
AT1G11360	1	729	0.49382716	0	0.002743484	0.002743484	2.111570206	-0.763478626	3.539075956	2.24395416	2.461927621	0.059730191	3.528805551	1.28354626	3.173437052	2.584920291	0.138305245	-0.111389812	3.284208169	0	4.424306549	8	16	21	17	0.941176471	0.380952381	2.470588235	0.523559523	0.118337081	7.64643824	2.243479581	1	3.15E-05
AT1G11362	1	555	0.358558559	0	0.001801802	0.003603604	-0.184841552	-0.802061248	-0.48094421	-0.471064576	0.191129074	-0.281797347	0.269743473	-0.812742557	-0.373671702	0.158293913	-0.016271557	-0.108661247	-0.282651521	0													14	5.93E-05
AT1G11370	1	867	0.483275663	0.001153403	0.002306805	0.002306805	1.715513735	0.178246097	-0.051345589	-0.427470025	0.171008488	0.106544353	0.262700057	-0.854473881	-0.387853707	-0.278073995	0.158238183	0.203340008	0.197223816	0		132	82	162	34	2.411764706	0.814814815	2.959893048					176	1.77E-05
AT1G11380	1	765	0.453594771	0.007843137	0.002614379	0	0.935024756	-0.396662563	1.920746104	1.604395419	1.528011568	-0.205718977	0.760405772	0.763012236	1.170063088	1.646449652	0.012807788	-0.035377638	1.560453599	0	3.638396306	9	18	25	13	1.384615385	0.36	3.846153846	0.767576488	0.210965608	0.33149018	1.383931241	0	2.84E-05
AT1G11390	1	1875	0.4336	0.031466667	0.005866667	0.002133333	0.152975136	0.962931372	-0.135660976	-0.247429087	0.476210934	-0.119953949	-0.204569678	0.913198081	-0.167027312	-0.233365208	-0.095955785	-0.026203812	0.095245067	0	2.231028479	21	25	48	21	1.19047619	0.4375	2.721088435	0.257369585	0.115359166	0.147129478	0.205442051	0	1.19E-05
AT1G11400	1	615	0.463414634	0.030894309	0.003252033	0.003252033	-0.383613483	1.015362717	-0.417779838	-0.015999996	0.419961717	0.05899243	-0.298658817	0.094631471	-0.344494015	-0.318813179	-0.005108019	0.004743806	0.050315679	0	4.541031205	14	10	14	7	1.428571429	1	1.428571429	0.381679984	0.08405139	0.046327005	0.905911373	0	-4.97E-06
AT1G11410	1	2538	0.427895981	0.028762805	0.002364066	0.001576044	-0.162250637	0.67057869	-0.045052819	0.197645961	-0.353353348	0.532411441	-0.357343516	-0.599440055	-0.39987242	-0.314785311	-0.027797832	0.085342002	-0.189734887	0	3.252902332	41	63	68	38	1.657894737	0.602941176	2.749679076	0.684991998	0.210578716	1.949382595	28.10384279	6	1.39E-05
AT1G11420	1	1815	0.413774105	0.005509642	0.004958678	0	0.687097498	0.396533	-0.269522812	-0.269214916	-0.230909885	0.047912185	-0.233099956	-0.477036257	-0.393640756	-0.440378676	-0.13772158	0.145558093	-0.251621303	0		151	64	75	31	2.064516129	2.013333333	1.025421918					0	2.30E-05
AT1G11430	1	699	0.470672389	0.00286123	0.007153076	0	-0.126860746	-0.376101932	2.414963084	1.65358029	2.175240363	-0.187124241	1.244813875	0.539997039	1.805181684	1.758349614	0.165780826	-0.118935459	2.520097204	0.005722461	6.749679518	7	5	19	24	0.208333333	0.368421053	0.56547619	0.312107933	0.046240408	0.199986377	0.650587571	0	2.59E-05
AT1G11440	1	1092	0.415750916	0	0.002747253	0	0.707726744	-0.593224277	0.777398564	1.713428882	0.944308686	-0.159880647	0.646161099	-0.024592887	1.218646949	1.542667983	-0.061106658	-0.115328256	1.315105896	0.02014652	3.940588276	24	46	20	14	3.285714286	1.2	2.738095238	0.357571981	0.090740762	0.079156374	0.3821668	0	3.57E-05
AT1G11450	1	1013	0.403197158	0	0	0	-0.534205763	-0.740556988	-0.479901498	-0.316258735	-0.480230371	-0.224321631	-0.529028038	-0.805672404	-0.512157072	-0.425294131	-0.323137213	0.01504606	-0.512036985	0	1.410970882								0.713187755	0.505458875	9.80E-05	2.159609507	0	4.39E-05
AT1G11460	1	1014	0.400394477	0	0	0.001972387	-0.639503707	-1.010226341	-0.513058901	-0.420901709	-0.29280013	-0.17215087	-0.525032258	-0.821246852	-0.499154517	-0.414831851	-0.063170835	-0.031014811	-0.386687358	0		34	38	22	26	1.461538462	1.545454545	0.945701357					300	4.91E-05
AT1G11470	1	453	0.472406181	0	0.006622517	0	1.222456222	0.684837341	-0.237580743	-0.322863956	-0.141241705	-0.082542077	-0.42399383	-0.74395063	-0.355917731	-0.384488636	0.043840166	0.197264276	-0.007881881	0		85	15	44	6	2.5	1.931818182	1.294117647					536	1.19E-05
AT1G11475	1	216	0.444444444	0	0	0.009259259	0.745490415	-0.019741862	0.335244199	1.127320711	0.21776224	-0.283725858	0.479831494	0.562199909	0.558395694	0.297198839	-0.122914531	-0.059141413	0.470159903	0	5.636077937	0	0	4	3	0	0		0.543789241	0.096483627	0.076785827	1.910051197	0	4.89E-06
AT1G11480	1	1790	0.467248908	0.019796215	0.001164483	0.001746725	0.18322922	0.637736196	0.133588356	-0.267259695	1.313911177	-0.047235997	-0.298121616	0.441211753	-0.067594903	-0.09347084	-0.027480783	-0.03139736	0.784000616	0	4.888277527	63	60	34	28	2.142857143	1.852941176	1.156462585	0.348163377	0.071224143	0.088572611	0.476296951	0	6.34E-06
AT1G11490	1	1098	0.41712204	0.000910747	0.00273224	0.000910747	0.231105246	0.935811383	-0.454579915	-0.471407429	-0.610442791	0.476775372	-0.431813371	-0.839344168	-0.529421868	-0.461971872	-0.172718342	0.12603065	-0.304590419	0		28	48	33	32	1.5	0.848484848	1.767857143					1	1.46E-05
AT1G11500	1	555	0.43963964	0	0.003603604	0	-0.157569112	0.465629423	-0.485095046	-0.390543083	-0.730073694	0.070988508	-0.381821015	-0.82135122	-0.506798421	-0.558745797	-0.074406394	0.100912671	-0.38404465	0	0.779839599	13	18	7	14	1.285714286	1.857142857	0.692307692	0.467716619	0.599760028	0.043941786	0.196940547	0	2.26E-05
AT1G11510	1	1059	0.415486308	0.000944287	0	0	0.28014929	0.261556466	-0.4218412	-0.475548025	-0.154437975	0.000854348	-0.368427778	-0.819454072	-0.347834996	-0.277662974	-0.148581833	0.107537457	-0.222417217	0													1	2.72E-05
AT1G11520	1	591	0.428087986	0	0.001692047	0	0.365502723	-0.062726248	-0.405291612	-0.376567828	-0.163109913	0.870897936	-0.403178438	-0.819695635	-0.405880808	-0.193027136	-0.167540156	0.123016098	0.016999694	0													62	2.64E-05
AT1G11530	1	357	0.411764706	0.00280112	0.00280112	0	0.143569802	-0.458562631	0.285538259	0.985735916	0.100814777	-0.301153196	0.482817083	-0.099817686	1.111688112	1.508071261	-0.263830642	-0.12609738	0.471157224	0	6.259354225	4	5	7	11	0.454545455	0.571428571	0.795454545	0.733174714	0.117132645	0.749069354	0.738424665	0	3.55E-05
AT1G11540	1	1104	0.441123188	0.000905797	0.000905797	0	1.039472205	0.268745253	-0.326831986	-0.281382421	0.085007753	1.264727706	-0.059439751	-0.733113407	-0.174121854	-0.215313181	-0.177860207	0.016046483	0.295123303	0													2	1.71E-05
AT1G11545	1	918	0.482570806	0.001089325	0.001089325	0.001089325	1.967617854	-0.818488225	0.254032927	0.520456258	0.6939714	1.317174482	0.332492091	-0.748344347	0.481658785	0.373218622	-0.020043324	-0.005752439	0.97560179	0.238562092	3.961893751	4	19	20	30	0.633333333	0.2	3.166666667	0.861061557	0.217335853	8.033274634	31.10482257	0	3.36E-05
AT1G11560	1	1032	0.43120155	0.001937984	0.000968992	0.000968992	2.817181199	-0.148469586	-0.181066037	-0.526147655	-0.183889591	0.52139662	-0.329856891	-0.838736591	-0.373881388	-0.459919468	0.014453869	0.26343823	0.114213204	0		30	61	34	38	1.605263158	0.882352941	1.819298246					20	3.72E-05
AT1G11570	1	783	0.431673052	0.002554278	0	0	0.15576334	-0.732806948	-0.443505507	-0.11806472	0.143863278	-0.187766442	0.163649512	-0.954616263	0.446120436	-0.233763571	-0.087758776	-0.053881572	0.16570723	0.449553001	0.714282537								0.491309747	0.687836706	0.026723583	0.207274441	1	6.04E-05
AT1G11572	1	270	0.444444444	0	0.007407407	0	2.359749957	-0.536487411	-0.173124954	-0.457989183	0.437961439	-0.184120807	0.113640512	-0.933708588	0.107680602	-0.365275016	0.600605845	0.147565936	0.317494184	0		6	8	10	4	2	0.6	3.333333333					0	5.16E-05
AT1G11580	1	1674	0.462962963	0.002389486	0.000597372	0	0.879329879	-0.000486844	-0.110047259	-0.311133121	0.11987303	0.592382407	-0.278848566	-0.781337733	-0.297639964	-0.296884173	-0.040425531	0.166928714	0.272550755	0	5.305699768	20	27	60	43	0.627906977	0.333333333	1.88372093	0.844609655	0.159189116	1.849567961	10.95640921	0	1.77E-05
AT1G11590	1	1575	0.44	0.07047619	0.126984127	0.055873016	-0.732046005	-1.051023789	-0.479998998	-0.511826075	0.011564134	4.28854164	-0.457883754	-0.866738571	-0.575626568	-0.598246935	3.994781038	2.107118903	-0.16890267	0		84	132	67	80	1.65	1.253731343	1.316071429					393	9.75E-05
AT1G11593	1	570	0.338596491	0.054385965	0.096491228	0.050877193	-0.90534615	-1.248598279	-0.549239765	-0.683878017	-0.33844985	0.445877265	-0.534648113	-0.986513921	-0.648430056	-0.371557659	1.888860442	0.826478028	-0.562852868	0		60	35	15	12	2.916666667	4	0.729166667					4	0.000113724
AT1G11600	1	1533	0.484670581	0.003261579	0.001304631	0	0.801514615	-0.089593969	-0.244985093	0.035448227	0.389248604	0.883315849	-0.336130763	-0.920670884	-0.387836996	-0.289685092	0.19545573	0.151987733	0.46535161	0		10	23	49	27	0.851851852	0.204081633	4.174074074					0	1.28E-05
AT1G11608	1	255	0.392156863	0.003921569	0.007843137	0	0.198793905	0.141188682	-0.464636379	-0.485429542	-0.667154496	0.162549433	-0.400411711	-0.734077448	-0.521265777	-0.530063276	-0.218039158	0.167624718	-0.419634352	0													1	3.41E-05
AT1G11610	1	1845	0.430707876	0	0.005317381	0.001994018	-0.30670018	-0.290299049	-0.457698873	-0.444021224	-0.178493077	0.184981611	-0.432426097	-0.848205269	-0.463713772	-0.516102902	0.03362234	0.073538669	-0.253094382	0													0	3.17E-05
AT1G11620	1	1092	0.40018315	0.001831502	0.004578755	0	-0.08504496	-0.357049125	-0.462132672	-0.387369895	-0.197383693	0.054480481	-0.371883658	-0.746422225	-0.418327388	-0.528307022	-0.108428359	0.077846057	-0.262977609	0		38	43	24	23	1.869565217	1.583333333	1.180778032					14	3.81E-05
AT1G11630	1	1218	0.42364532	0.002463054	0.002463054	0.000821018	1.108777852	-0.202860003	1.580527755	0.778194956	1.163455247	-0.022978478	2.293243301	1.268522914	2.591143571	1.132547813	-0.144938164	-0.067047663	1.310149636	0.003284072	2.638532962	19	34	29	22	1.545454545	0.655172414	2.358851675	0.370963671	0.14059467	0.049880918	1.001885016	22	3.74E-05
AT1G11650	1	1353	0.478728378	0.013557737	0.001870033	0	0.147566014	0.274534883	1.579108431	0.545956384	2.527412517	-0.064805117	0.330819375	1.133445697	0.706621696	0.925473587	0.116548892	-0.064863197	1.736823923	0	7.435718084	9	16	28	15	1.066666667	0.321428571	3.318518519	0.201956195	0.027160281	0.025390951	0.182335598	0	7.05E-06
AT1G11655	1	342	0.456140351	0	0.005847953	0	0.483547953	-0.585210361	-0.38638374	-0.59063008	0.363476404	-0.281797325	-0.38958656	-0.973337093	-0.45257958	-0.201896069	0.198356558	0.143307697	0.479708914	0		11	2	9	6	0.333333333	1.222222222	0.272727273					0	4.14E-05
AT1G11660	1	2292	0.431064572	0.02574171	0.0004363	0.001308901	-0.280949718	1.148250177	-0.378957861	-0.112986303	0.310723797	-0.095879016	-0.447003538	0.552332575	-0.384550622	-0.332224313	-0.051136804	-0.021335499	-0.01717043	0	3.868875638	13	50	40	48	1.041666667	0.325	3.205128205	0.260376778	0.067300374	0.080498382	0.458170474	0	1.89E-06
AT1G11670	1	1512	0.466931217	0	0.001984127	0.000661376	0.834396361	-0.616560168	-0.063892269	-0.119211717	0.93630308	0.01596434	-0.106566806	-0.756323278	0.094379727	0.5240483	-0.03768176	0.05004787	0.858161604	0	2.85271411	5	7	31	46	0.152173913	0.161290323	0.943478261	0.921493252	0.323023344	1.28203368	20.85117061	70	3.60E-05
AT1G11680	1	1467	0.451261077	0.032038173	0.00204499	0.001363327	0.223229699	0.285831785	0.162185929	0.477425593	1.354338043	0.489805263	0.012442416	0.363316925	0.260980606	0.199941832	0.100147649	-0.050481725	1.119299297	0	5.533109507	9	17	48	21	0.80952381	0.1875	4.317460317	0.184736127	0.033387398	0.020251725	0.442934081	0	9.89E-06
AT1G11684	1	198	0.409090909	0	0	0	-0.188084934	-0.433202686	-0.469654725	-0.041370003	0.807815418	0.144065837	-0.088229536	-0.845820186	-0.258305444	-0.152221455	-0.151682751	0.032164245	0.433553875	0													3	2.98E-05
AT1G11690	1	744	0.408602151	0.002688172	0.004032258	0.001344086	-0.025157621	-0.495759911	-0.463525602	-0.223130351	0.359523229	-0.087261177	-0.098458345	-0.753943233	-0.12930805	-0.118838267	-0.020644489	0.054838768	0.14719613	0		34	35	20	8	4.375	1.7	2.573529412					1	3.96E-05
AT1G11700	1	606	0.564356436	0	0.001650165	0.001650165	2.855151686	-0.974366481	2.918707359	3.437051404	6.187902783	0.156607597	3.65022811	-0.880868396	1.856396596	4.042025442	0.284113933	-0.0938899	5.994610066	0	4.161768974	5	9	17	25	0.36	0.294117647	1.224	1.151540008	0.276694842	0.708053392	5.648618832	1	3.00E-06
AT1G11710	1	1974	0.395643364	0.003039514	0.002532928	0.001519757	0.743624255	0.237197945	0.239687226	0.40623804	-0.041694698	-0.101698547	0.185327173	0.363724155	0.149853864	-0.161968041	-0.086294157	-0.034010137	0.05886541	0.027355623		54	75	47	16	4.6875	1.14893617	4.079861111					0	2.58E-05
AT1G11720	1	4444	0.421265981	0.038665419	0.004677268	0.000311818	-0.284985295	1.451558304	-0.423937637	-0.342736625	-0.338464214	-0.003909028	-0.489836901	0.303990757	-0.492492349	-0.5360412	-0.018726168	0.02299099	-0.409102537	0	4.541780017	29	73	50	55	1.327272727	0.58	2.288401254	0.372431154	0.082001143	0.388398867	1.72737311	3	5.35E-06
AT1G11730	1	1155	0.415584416	0.006926407	0.000865801	0.001731602	-0.239667935	0.295543121	-0.480180107	0.072759574	-0.303190701	0.402482572	-0.462390788	-0.613248388	-0.480367982	-0.368406092	-0.05165011	-0.054658648	-0.324064017	0	0.7912207	21	33	29	19	1.736842105	0.724137931	2.398496241	0.504286586	0.637352619	0.010307127	0.346392905	10	2.33E-05
AT1G11740	1	1935	0.482170543	0.001033592	0.002067183	0	2.287826693	-0.199673805	-0.041432838	-0.301461601	0.331913051	0.940141143	-0.326285661	-0.877558501	-0.441372326	-0.217104469	0.008584506	0.230945037	0.302399968	0		47	58	53	41	1.414634146	0.886792453	1.595225739					2	2.04E-05
AT1G11750	1	870	0.448991696	0.018979834	0.00118624	0	0.027374803	0.507804003	0.284021401	0.324188835	0.487844692	-0.250540585	0.558912892	1.012535555	0.404128921	0.308676265	-0.097296176	-0.046966818	0.24750609	0	7.032168733	4	16	21	10	1.6	0.19047619	8.4	0.21715912	0.030880818	0.105580742	0.497460064	42	2.78E-06
AT1G11755	1	765	0.413071895	0.013071895	0.005228758	0	0.295081546	0.487567481	-0.015727147	-0.047326751	-0.054926773	-0.029403129	0.106342976	0.529058265	-0.185159707	-0.279937327	-0.158712558	-0.03166829	-0.237932542	0	3.075479049	14	10	25	12	0.833333333	0.56	1.488095238	0.335890683	0.109215728	0.144560042	0.748166289	0	1.92E-05
AT1G11760	1	456	0.467105263	0.021929825	0	0	0.304141251	1.001812595	0.013305583	0.473939223	1.261533424	0.965866035	1.063730948	0.389524038	0.667543761	0.148050015	0.070168859	0.040894537	0.98951239	0	3.150536056								0.349178499	0.110831456	0.199666616	1.288895511	0	-9.15E-06
AT1G11765	1	414	0.381642512	0	0.002415459	0	-0.517534569	-0.818111314	-0.482079525	-0.474326942	-0.197276047	-0.163659	-0.387658113	-0.79503226	-0.564771959	-0.478395427	-0.261540818	0.039983875	-0.515713878	0													217	4.68E-05
AT1G11770	1	1611	0.468032278	0.00248293	0.001241465	0.000620732	0.219014981	-0.192594735	-0.421101182	-0.537127745	0.269138206	0.61574796	-0.564269657	-0.814701057	-0.572159689	-0.592748768	-0.112769217	0.04661031	-0.11445848	0		16	51	66	21	2.428571429	0.242424242	10.01785714					12	1.72E-05
AT1G11780	1	1038	0.41522158	0.014450867	0.003853565	0.001926782	0.363415465	0.071896274	0.467463392	0.851866607	0.366364112	-0.075255821	1.316452342	0.829588819	1.226438798	0.565775234	-0.193390635	-0.099898547	0.444676785	0	2.593072957	22	19	28	10	1.9	0.785714286	2.418181818	0.343679803	0.132537653	0.045523173	0.511883109	0	2.27E-05
AT1G11785	1	141	0.439716312	0.035460993	0.035460993	0.028368794	-0.3866543	-1.027943557	-0.318457865	-0.23044853	0.678666841	2.12460148	-0.121707966	-1.035189342	-0.32761996	-0.065154199	3.007776774	1.230697053	0.269784214	0													12	7.38E-05
AT1G11790	1	1323	0.43537415	0.037641723	0.003628118	0.000453515	-0.004384538	0.743345215	0.427425217	0.00788161	-0.110663673	-0.11878848	0.073380089	0.415844966	0.221313108	-0.213620751	-0.195231236	-0.011100111	0.26856058	0	3.653312898	10	9	23	18	0.5	0.434782609	1.15	0.554317201	0.15173001	0.249425215	3.427033133	0	1.73E-05
AT1G11800	1	1326	0.450980392	0.015837104	0.002262443	0	0.77703051	0.153139838	0.619298767	0.329631141	0.647967019	-0.013464451	0.761195209	-0.212150927	0.356665189	0.102825682	0.060860504	0.001465081	0.787877105	0	3.189063969	21	27	34	16	1.6875	0.617647059	2.732142857	0.430318746	0.134935752	0.25426106	29.24970785	0	2.29E-05
AT1G11810	1	1134	0.422398589	0.001763668	0.002645503	0.000881834	0.208689155	0.133715271	-0.448551712	-0.313081584	-0.318685471	0.434220545	-0.398112116	-0.820800639	-0.325404256	-0.433980136	-0.257893784	0.040278121	-0.1675559	0		190	45	97	19	2.368421053	1.958762887	1.209141274					75	2.32E-05
AT1G11820	1	2593	0.426607209	0.014492754	0.002601263	0.001486436	0.744066593	0.330809033	0.685884324	0.236536569	0.241361943	-0.032671679	-0.052926634	1.185859142	0.228563112	0.217438803	-0.068876671	-0.001355891	0.32021676	0	4.808497278	18	15	60	10	1.5	0.3	5	0.375699443	0.078132402	0.043495768	0.554411304	0	2.09E-05
AT1G11840	1	1109	0.448384555	0.001182033	0	0	-0.223828311	0.701461716	-0.328072249	0.035148964	0.178348124	0.204801832	-0.380288551	0.25242076	-0.271482379	-0.296458443	-0.079260988	-0.056034999	0.071765606	0	8.228989932	7	9	10	12	0.75	0.7	1.071428571	0.648198454	0.078770111	0.42752394	7.941993293	0	-5.69E-06
AT1G11850	1	1051	0.566484517	0	0.003642987	0	1.607721225	-0.192167278	-0.009135346	-0.435089503	1.301182852	2.326614954	0.090670518	-0.98523264	-0.117662726	-0.209330423	0.974299885	0.206905957	1.594991111	0	3.975106163								0.863443594	0.217212713	0.003301006	72.70950036	1	1.13E-05
AT1G11860	1	1227	0.471882641	0.012224939	0.003259984	0.001629992	0.35664196	0.220739793	1.166047372	0.765691352	1.586024829	-0.0533104	0.448985052	0.38920249	0.727959229	0.545791566	-0.048835212	-0.023978006	1.636593135	0.038304808	9.203343405	5	6	29	21	0.285714286	0.172413793	1.657142857	0.497842156	0.054093619	0.158955968	0.444199008	0	4.17E-06
AT1G11870	1	1725	0.453761938	0.032844165	0.008851619	0	0.384546797	0.51990322	0.619822664	-0.012469643	0.757025786	0.184764627	0.784884157	0.648746084	0.489237932	0.127237545	-0.038728895	-0.02039219	0.565286166	0.018169113	4.961348766	23	25	60	50	0.5	0.383333333	1.304347826	0.487520642	0.098263731	0.000155894	3.433786707	0	1.59E-05
AT1G11880	1	1470	0.421768707	0.015646259	0.004761905	0.002721088	0.137369828	0.436830648	0.771708577	0.365780588	0.416684822	-0.205186434	1.348592612	1.064523063	0.851206302	0.212553346	-0.136310941	-0.068837365	0.401474867	0	2.468708024	27	44	36	46	0.956521739	0.75	1.275362319	0.439417481	0.177994917	0.000523575	11.53250001	17	1.96E-05
AT1G11890	1	657	0.427701674	0.02587519	0.00152207	0.00152207	-0.364199278	0.643870007	-0.411858627	-0.296967111	0.2979067	-0.173594282	-0.495071967	0.480138941	-0.332086159	-0.323557547	-0.164253326	-0.129998051	-0.065320779	0	5.533302165	2	1	13	11	0.090909091	0.153846154	0.590909091	0.297024063	0.05367935	0.047606532	0.465827198	0	1.06E-05
AT1G11900	1	1104	0.402173913	0.00634058	0.007246377	0.000905797	0.166688546	0.131657959	-0.084043576	0.530679738	0.369200738	-0.173171136	0.856952873	0.083738448	0.403400417	-0.089321723	-0.145088036	-0.08015801	0.242883659	0	1.518202565	30	25	32	18	1.388888889	0.9375	1.481481481	0.402301411	0.264985332	0.223414842	0.882971626	1	2.43E-05
AT1G11905	1	1046	0.45297216	0.024078254	0.001504891	0.003009782	0.490445214	0.035879968	1.681047904	0.711929221	1.407336459	-0.019762014	1.658815699	0.410876063	0.992682411	0.555641908	0.243186805	-0.074225044	1.203080136	0	3.992940655	4	12	18	11	1.090909091	0.222222222	4.909090909	0.516890094	0.129450983	0.019317057	1.048823316	2	2.44E-05
AT1G11910	1	1521	0.459566075	0.019066404	0.000657462	0.001972387	-0.232532597	0.972988241	-0.175985458	-0.458140858	0.711353271	-0.145721631	-0.545741511	0.371454626	-0.426913704	-0.145664797	-0.082669665	-0.04292578	0.208013147	0	8.357941921	12	23	41	28	0.821428571	0.292682927	2.806547619	0.396582241	0.047449748	0.030134714	0.208906364	0	-3.61E-06
AT1G11915	1	990	0.442424242	0.002020202	0.002020202	0	0.41658403	0.15412792	-0.369357768	-0.308417866	-0.122806843	0.180801796	-0.395071631	-0.834395493	-0.381628777	-0.403986328	-0.127591542	0.183566965	-0.15277511	0		7	24	30	29	0.827586207	0.233333333	3.54679803					0	1.94E-05
AT1G11920	1	1155	0.452813853	0	0	0	-0.484703354	-0.689453807	-0.424033929	-0.325685182	-0.139469418	0.399189525	-0.518852448	-0.852336368	-0.50866948	-0.465926387	-0.035638339	0.102220909	-0.040190785	0		12	35	26	41	0.853658537	0.461538462	1.849593496					5	2.86E-05
AT1G11925	1	423	0.425531915	0.016548463	0.014184397	0	-0.593975698	-0.924390639	-0.454650495	-0.418460189	0.232383607	-0.169871616	-0.428473852	-0.847769138	-0.367297172	-0.403694295	-0.026156235	0.130007507	-0.018018763	0													0	4.67E-05
AT1G11930	1	846	0.472762646	0.018158236	0.002594034	0.001297017	0.080762813	-0.252764289	1.332946662	1.050290922	2.311658719	-0.091076121	2.080055579	0.4090672	1.43955115	1.613243112	-0.017339138	-0.117855551	2.153915265	0	5.893678311	7	18	12	25	0.72	0.583333333	1.234285714	0.267007954	0.045304128	0.070696598	0.392025296	0	1.65E-05
AT1G11940	1	1152	0.4296875	0.019097222	0.003472222	0.000868056	0.702694269	0.125376119	0.56745115	0.159926218	0.274804607	0.091962187	0.356628827	0.35420611	0.20523987	-0.038882806	-0.075035905	-0.044861591	0.255915033	0	1.886759296	8	38	15	33	1.151515152	0.533333333	2.159090909	0.537932589	0.285109282	0.901105303	25.71639118	3	2.87E-05
AT1G11950	1	2628	0.412861492	0.02587519	0.00304414	0.001902588	-0.071342465	1.239389319	-0.408834546	-0.420933251	-0.59656621	0.065566615	-0.376241745	0.047686645	-0.451419614	-0.38768941	-0.161842475	0.148636386	-0.51358518	0	1.36012898	63	65	64	69	0.942028986	0.984375	0.956981827	0.710223771	0.522173839	0.136701096	1.315841336	0	1.46E-05
AT1G11960	1	2316	0.430051813	0.030224525	0.003022453	0.002158895	-0.269599746	0.842503824	-0.361435614	-0.13689932	-0.206267746	0.043238609	-0.420361347	-0.067937219	-0.404345815	-0.420253653	-0.100902726	-0.071737879	-0.259160905	0	3.455177886	25	36	65	46	0.782608696	0.384615385	2.034782609	0.814684138	0.235786453	0.288805341	2.056673646	0	1.19E-05
AT1G11970	1	300	0.413333333	0	0	0	-0.612043372	-1.109356439	-0.554603629	-0.748162729	-0.820663317	-0.054784612	-0.511939546	-0.774119724	-0.572230006	-0.504430881	0.088760045	-0.246543608	-0.661955064	0.513333333													57	7.52E-05
AT1G11980	1	237	0.421940928	0	0	0	-0.081094429	-0.730168663	-0.435103154	-0.386189616	-0.147658737	-0.052063081	-0.327905721	-0.832707921	-0.446106255	-0.314973548	-0.179881739	0.08487426	0.047241766	0		7	7	4	3	2.333333333	1.75	1.333333333					24	3.91E-05
AT1G11990	1	1773	0.437676255	0.013536379	0.002256063	0	-0.015458934	-0.287254798	-0.461225857	-0.258554347	-0.432767741	0.417332601	-0.371282351	-0.807222789	-0.457531632	-0.476665551	-0.197116891	0.105533834	-0.276746647	0		21	43	53	52	0.826923077	0.396226415	2.086996337					105	2.55E-05
AT1G12000	1	1701	0.462081129	0.021751911	0.001763668	0.001175779	0.122204124	0.633768296	0.008979486	-0.221136366	-0.092694468	0.075540747	-0.383230849	0.275539689	-0.310575246	-0.328585277	-0.105114975	-0.012103132	-0.028621971	0	4.577329086	12	25	34	52	0.480769231	0.352941176	1.362179487	0.376963254	0.082354414	0.017867272	0.561310373	0	7.77E-06
AT1G12010	1	963	0.445482866	0	0.001038422	0.001038422	1.020060995	-0.427906549	-0.224924423	-0.340411444	0.139075986	0.147010149	-0.212155608	-0.725503511	-0.275442276	-0.252361132	-0.291420364	0.078889116	0.120682335	0.055036345		10	27	28	30	0.9	0.357142857	2.52					53	3.04E-05
AT1G12020	1	681	0.475770925	0	0.002936858	0.002936858	1.644514241	-1.05736831	3.053821357	1.578933025	1.832815873	0.20798572	1.685495428	-0.451012858	2.353972658	3.707972939	-0.171943033	-0.029492969	3.190953517	0	2.149191628	19	23	27	11	2.090909091	0.703703704	2.971291866	0.647578034	0.301312375	0.049922968	0.71346624	0	6.55E-05
AT1G12030	1	888	0.493243243	0.001126126	0.001126126	0.002252252	2.227282382	-0.316288682	0.086909528	-0.294825271	0.554337535	0.671296367	-0.082716384	-0.638784557	-0.242602597	-0.276894867	-0.053052748	0.060809673	0.574168925	0.023648649		16	22	21	19	1.157894737	0.761904762	1.519736842					0	2.04E-05
AT1G12040	1	2235	0.49753915	0.002237136	0.002237136	0.000447427	1.329653949	0.131782325	-0.286994629	-0.468852458	0.003753247	2.25935417	-0.329366409	-0.891401625	-0.434591677	-0.500427919	0.002392003	0.142735818	-0.081576368	0		75	43	70	34	1.264705882	1.071428571	1.180392157					0	4.65E-06
AT1G12050	1	1266	0.461295419	0.011848341	0.003949447	0	-0.17337056	0.537501724	0.349785153	0.226931647	0.541398202	-0.165559284	0.220151007	0.236938562	0.069761469	0.150825584	-0.035585459	-0.047768897	0.436922478	0	5.220865959	2	26	26	19	1.368421053	0.076923077	17.78947368	0.441899086	0.084640956	0.106774481	0.347898759	0	6.61E-06
AT1G12060	1	648	0.478395062	0.00154321	0	0	1.650065836	-1.021400602	2.538888451	1.765960595	3.03365955	0.433709886	3.166931787	-0.41780154	2.905596015	2.512268358	-0.066712126	-0.124616425	3.452261047	0.052469136	2.033511469	40	21	23	19	1.105263158	1.739130435	0.635526316	0.651803874	0.320531202	0.115157967	1.524356582	0	4.48E-05
AT1G12064	1	330	0.545454545	0.003030303	0	0	0.481170942	-0.4886355	-0.263450752	-0.344491683	2.042818751	1.324407229	-0.339297935	-0.837266734	-0.360015119	0.096061641	0.317917207	0.202521512	1.540452359	0													0	6.34E-06
AT1G12070	1	672	0.444940476	0	0.001488095	0.001488095	0.589136385	-0.649306792	-0.382414626	-0.429089237	-0.266695453	-0.300582159	-0.387290685	-0.857844416	-0.452260084	0.059388534	-0.257869262	-0.077935924	-0.109900406	0		8	16	17	15	1.066666667	0.470588235	2.266666667					0	3.89E-05
AT1G12080	1	717	0.510928962	0.00136612	0.004098361	0.00273224	3.429683921	-0.212853111	0.006939916	-0.328108103	0.489892747	0.557891117	-0.34839528	-0.854809435	0.185131031	0.146402481	0.157946754	0.223661364	0.436082378	0	4.897385995	7	10	6	4	2.5	1.166666667	2.142857143	0.976002244	0.199290447	0.374755001	11.90085731	0	2.42E-05
AT1G12090	1	414	0.519323671	0	0	0	0.218971222	-0.524335532	2.195086493	1.364881283	2.678058698	1.919747322	0.479588387	-0.785627115	0.937630361	1.370353421	0.174738804	0.116890112	2.473112799	0.103864734	9.64247127	3	6	15	4	1.5	0.2	7.5	0.99429418	0.103116115	11.11393555	21.12115998	0	4.55E-06
AT1G12100	1	399	0.443609023	0	0.002506266	0.002506266	1.252761012	-0.53002975	0.065089392	1.835492108	0.810028374	0.242876685	2.302705086	-0.792022323	1.982398864	0.333390683	0.409730207	0.167615894	1.375073869	0	1.23025926								0.673036455	0.547068798	0.130995049	0.259335079	8	2.18E-05
AT1G12110	1	1773	0.48787366	0.000564016	0.002256063	0	1.194266157	-0.626294886	0.606260589	0.684219265	1.8904461	0.55658637	0.859578206	-0.591454235	0.597551246	1.507506897	0.030426856	0.01421577	2.305919578	0	5.911320345	10	12	49	17	0.705882353	0.204081633	3.458823529	0.852914106	0.144284873	0.465592116	0.693326222	0	2.44E-05
AT1G12120	1	1452	0.42768595	0.046831956	0.002754821	0.000688705	-0.402658062	0.540009831	-0.445828927	-0.14513072	0.673727905	-0.185433628	-0.485629854	-0.570753819	-0.197554032	-0.239279909	-0.086171941	-0.028277813	0.244440163	0	4.935716404	50	53	40	21	2.523809524	1.25	2.019047619	0.469114497	0.095044865	0.36572192	0.484493346	0	1.86E-05
AT1G12130	1	1413	0.457183298	0.005661713	0.012031139	0.004246285	1.227893833	-0.652056394	-0.22177647	-0.389859365	0.240536736	0.304973207	-0.116071716	-0.84903798	-0.335237704	-0.372741123	-0.066290472	0.061727014	0.128103549	0		35	69	51	40	1.725	0.68627451	2.513571429					23	3.50E-05
AT1G12140	1	1445	0.466230937	0.012345679	0.002904866	0	1.171529214	0.047453911	1.069062286	0.377601108	1.000412294	0.153353967	0.670938874	-0.044847675	0.616201985	0.504732862	-0.155467132	-0.022808167	1.113228879	0	5.255700074	18	22	50	23	0.956521739	0.36	2.657004831	0.248146522	0.047214742	0.030760846	0.161241984	0	1.95E-05
AT1G12150	1	1647	0.442015786	0.014571949	0.007285974	0.003642987	0.024074899	0.835903746	-0.46180953	-0.084940273	-0.343503685	0.095112125	-0.400542634	-0.766954011	-0.39901703	-0.442495564	-0.121918607	0.042137855	-0.227919747	0		21	38	39	42	0.904761905	0.538461538	1.680272109					0	8.36E-06
AT1G12160	1	1407	0.479033404	0.012793177	0.00355366	0	1.543201875	-0.418842477	0.097177924	-0.241165749	0.716391877	0.099331188	-0.186863709	-0.742938084	-0.200076658	-0.021500659	-0.129953409	0.146968568	0.850909491	0		23	56	34	30	1.866666667	0.676470588	2.75942029					2	2.82E-05
AT1G12170	1	1095	0.37716895	0.000913242	0.00456621	0	-0.263211688	-0.771553769	-0.501236229	-0.348532643	-0.034652645	-0.098470059	-0.459610912	-0.909968226	-0.431595508	-0.393274592	-0.267704195	-0.008469013	-0.21987754	0		76	45	25	19	2.368421053	3.04	0.779085873					24	4.91E-05
AT1G12180	1	360	0.502777778	0.002777778	0.008333333	0.002777778	1.431855461	-0.032589429	-0.253656047	-0.718918087	0.949606395	0.061171776	-0.425668059	-0.772149358	-0.399181958	-0.229453294	0.1787276	0.112614653	0.217573765	0		37	27	8	13	2.076923077	4.625	0.449064449					17	2.04E-05
AT1G12190	1	1128	0.370567376	0	0.000886525	0	-0.498729436	-0.824177548	-0.501214288	-0.415755976	-0.093050125	-0.189389117	-0.08341742	-0.878901337	-0.328744756	-0.033411286	-0.362615933	-0.036290778	-0.299836788	0		44	60	29	27	2.222222222	1.517241379	1.464646465					133	5.13E-05
AT1G12200	1	1398	0.494992847	0.001430615	0.00286123	0	0.870884611	-0.485745564	-0.017350396	-0.212347119	0.363653848	0.400031154	-0.272760562	-0.940276069	-0.352909449	-0.129706799	0.209494358	0.092386451	0.379056763	0	2.331757569	12	41	36	44	0.931818182	0.333333333	2.795454545	0.939691221	0.402996964	0.016015985	5.178704852	7	2.80E-05
AT1G12210	1	2658	0.413092551	0.006772009	0.004514673	0.000752445	-0.131900606	0.546471919	-0.315724488	0.037058045	-0.060056012	-0.052447381	-0.066392821	-0.157672219	-0.101940055	-0.080298598	-0.040483918	-0.02882916	0.071788433	0	1.673969478								0.788788115	0.471208182	0.000205154	4.518820662	319	2.40E-05
AT1G12211	1	249	0.425702811	0.012048193	0	0	-0.65911525	-1.062202275	-0.535773751	-0.100763977	-0.897334141	-0.193206994	-0.391544046	-1.012068187	-0.408056448	-0.267361348	-0.335536004	-0.301710339	-0.685690367	0													1	4.30E-05
AT1G12220	1	2670	0.411985019	0.010486891	0.002996255	0.000749064	0.301544421	0.638149263	0.151650556	-0.081134661	-0.033874396	-0.152036208	0.05014527	-0.265701288	0.038026606	0.053627523	-0.116765851	-0.062326526	0.068350529	0	2.887289206								0.606645469	0.210109007	0.625167288	60.73790028	38	2.72E-05
AT1G12230	1	1284	0.467226219	0.028776978	0.004796163	0.003197442	-0.124319242	0.371741283	0.127175752	0.385420723	0.498106084	-0.0675473	-0.090680439	0.119803265	-0.122165103	0.123297274	-0.077033303	-0.071555343	0.279294212	0	5.997282242								0.433352763	0.072258191	0.249567371	2.035261896	34	3.74E-06
AT1G12240	1	1995	0.485714286	0.010025063	0.002506266	0	0.367291229	-0.131569157	0.902884885	0.68295972	0.699728361	0.081941869	-0.088441229	-0.646121105	0.134222422	0.419038032	0.021630362	-0.059955259	1.052333562	0.109774436	6.655543395	22	64	48	72	0.888888889	0.458333333	1.939393939	0.573012262	0.086095489	0.099936144	1.118916545	279	1.85E-05
AT1G12244	1	765	0.424836601	0	0.005228758	0.00130719	1.216024834	-0.882265428	1.017581749	2.2015277	0.807075757	-0.19309119	2.394539624	-0.033401605	1.7568165	0.623525864	-0.077575407	-0.113497756	1.352542076	0.096732026	3.790926066	11	26	20	12	2.166666667	0.55	3.939393939	0.484903388	0.127911592	0.74970144	3.265256392	5	2.66E-05
AT1G12250	1	971	0.491120219	0.00273224	0.006830601	0.004098361	0.004728457	-0.209980682	0.870628165	0.76324084	0.345208297	0.345343721	0.257517943	0.486306834	0.323291173	0.340009113	0.0751436	-0.027074848	0.832122794	0	6.965062473	8	14	28	15	0.933333333	0.285714286	3.266666667	0.409931082	0.058855335	12.10327042	289.691694	0	6.33E-06
AT1G12260	1	1188	0.430976431	0.000841751	0.000841751	0	-0.530148404	-0.732744176	-0.433278742	-0.411451413	-0.257353372	0.110551351	-0.389598278	-0.82609164	-0.507372361	-0.487167012	-0.175724438	0.138108564	-0.290051232	0		4	31	20	16	1.9375	0.2	9.6875					0	3.34E-05
AT1G12270	1	1719	0.452006981	0.008726003	0.002326934	0.000581734	1.218280168	0.084321381	1.295348063	0.18796584	1.204642635	-0.066800046	0.580703692	1.172506896	1.013656564	0.358717248	-0.09391104	-0.01561612	1.055372518	0	4.402423919								0.277685689	0.063075636	0.052729584	0.326282532	0	2.42E-05
AT1G12280	1	2685	0.410800745	0.017504655	0.004469274	0.001117318	0.109447169	0.760007223	0.101105454	-0.342391698	-0.602442182	-0.15544133	-0.503190257	-0.093537376	-0.358978767	-0.497973056	-0.156765985	-0.000650423	-0.285097489	0	2.564552712	70	100	62	37	2.702702703	1.129032258	2.393822394	0.421772253	0.164462306	0.114942104	0.569244876	12	2.66E-05
AT1G12290	1	5184	0.409143519	0.022762346	0.001736111	0.00154321	-0.402818028	1.207763199	-0.450910926	-0.565535187	-0.280548164	-0.184111611	-0.545415238	0.206105427	-0.509851762	-0.464941664	-0.127559476	-0.022149849	-0.373788385	0	1.777575445								0.622857945	0.350397474	0.045890601	1.506179753	5	1.70E-05
AT1G12300	1	1914	0.407001045	0.012539185	0.00522466	0.000522466	0.126306145	0.458458023	0.11300557	0.044044682	-0.204410757	0.131628578	0.60547559	0.429036717	0.095917963	-0.201647486	-0.033663492	-0.015301834	0.085506856	0	0.647184594								0.377216266	0.582857302	0.018021027	0.420190496	0	2.79E-05
AT1G12310	1	447	0.514541387	0	0	0	1.134181447	-1.144153605	4.208785682	1.886881544	4.025326145	0.36540865	2.035355968	1.277910698	2.49641162	2.734216426	0.00360704	-0.079799757	3.971390525	0	5.266911916	0	4	16	10	0.4	0	Inf	0.395717264	0.075132691	0.462095108	4.230680151	0	3.25E-05
AT1G12320	1	639	0.458528951	0.001564945	0.00312989	0	3.367491893	-0.047320455	0.534730244	-0.104563087	0.249294414	1.419724225	-0.268114175	-0.738588757	0.423569108	0.661348486	-0.144593107	0.126722612	0.721432919	0	2.175639779	8	16	9	30	0.533333333	0.888888889	0.6	0.72459481	0.333049072	0.306615601	2.06974667	2	3.91E-05
AT1G12330	1	1518	0.475625823	0.001976285	0.002635046	0	2.405133758	-0.965314748	1.952692309	2.759668967	2.383826178	0.966182193	2.162303598	0.133835849	2.039665038	2.027071461	-0.079659135	-0.020909628	2.969720408	0.272068511	3.325589388	7	22	53	19	1.157894737	0.132075472	8.766917293	0.510151432	0.15340181	0.654328231	18.53016897	0	2.70E-05
AT1G12340	1	390	0.425641026	0	0	0	1.872071307	0.041256191	-0.103898623	0.363943815	-0.274305444	0.037210068	0.441878424	-0.215467102	0.411331222	-0.232077287	-0.110325328	0.006547561	-0.029117899	0													0	2.25E-05
AT1G12350	1	954	0.416142558	0.012578616	0.001048218	0.001048218	-0.228307704	0.099180638	-0.165991725	0.013688291	0.163843222	-0.193099012	0.078791339	0.122193545	0.181250281	0.065355899	-0.145605002	-0.126422575	-0.030133128	0	4.483087346	11	25	23	13	1.923076923	0.47826087	4.020979021	0.459278999	0.102447033	3.25E-05	0.716139523	0	2.49E-05
AT1G12360	1	2001	0.428785607	0.031484258	0.004997501	0.0009995	-0.464339169	0.838232874	-0.334870023	-0.378632285	0.119417757	-0.275340703	-0.465787438	0.504341707	-0.377960575	-0.362450768	-0.081910263	-0.084999015	-0.144490697	0	5.382896986	5	15	34	26	0.576923077	0.147058824	3.923076923	0.431097522	0.080086526	0.104973622	0.738532696	0	1.20E-05
AT1G12370	1	1532	0.448043185	0.011470985	0.002024291	0	1.004613398	0.346468706	-0.040000223	0.444290629	-0.136871674	0.257949147	-0.224980086	0.176518928	0.00870529	-0.494839883	-0.103023443	-0.017064956	0.095926768	0	1.161505091	16	41	30	45	0.911111111	0.533333333	1.708333333	0.600752296	0.517218823	0.191271996	8.68E-06	0	1.29E-05
AT1G12380	1	2382	0.466414777	0.001679261	0.001679261	0	1.986706875	-0.186029107	0.937405006	1.392309104	0.343976006	0.926007544	0.898707695	0.142483937	1.029807196	-0.014835784	-0.039352426	0.063185588	1.055738901	0	1.282656326	11	36	68	57	0.631578947	0.161764706	3.90430622	0.528924027	0.412366131	0.180424926	0.883687393	0	1.25E-05
AT1G12390	1	414	0.427536232	0.028985507	0.002415459	0	0.495299698	0.136271656	0.419169441	1.210826227	0.695725488	-0.308117641	1.111237726	0.141877475	0.794701585	0.589029147	-0.085968331	-0.110077739	0.347041631	0	3.452690902	3	1	7	6	0.166666667	0.428571429	0.388888889	0.973680403	0.282006247	0.012326837	271.5166556	0	1.56E-05
AT1G12400	1	216	0.407407407	0.00462963	0	0	0.727055928	-0.639857403	0.089161594	2.261321109	0.406306072	-0.370387656	1.862212928	-0.672467333	0.915849032	0.282770836	-0.329486189	-0.145888269	0.600225093	0	3.30985749	1	3	3	10	0.3	0.333333333	0.9	0.506439242	0.15300938	0.508426192	2.802385527	0	1.04E-05
AT1G12410	1	840	0.463095238	0.019047619	0.00952381	0	-0.199625925	-0.002118171	0.153445759	0.434058633	0.455607172	-0.083224904	0.384307894	0.368032858	1.165474236	0.230901128	-0.277251446	-0.148317512	0.630584619	0	7.139956421	2	6	21	13	0.461538462	0.095238095	4.846153846	0.175166689	0.024533299	0.028520137	0.428289895	0	1.25E-05
AT1G12411	1	162	0.413580247	0	0.00617284	0	-0.734225861	-0.933042006	-0.534751259	-0.546309321	-0.972315239	-0.281797325	-0.51106275	-0.919164016	-0.579417873	-0.601865353	-0.324665549	-0.134476287	-0.53553917	1													103	8.28E-05
AT1G12420	1	1326	0.414027149	0.001508296	0.000754148	0.001508296	1.212327009	-0.367280155	0.011127698	0.927826063	0.137595888	-0.1512528	-0.03067222	-0.438605685	0.362962427	0.200170017	-0.173464028	-0.100573643	0.301324881	0	2.731810578	10	17	31	20	0.85	0.322580645	2.635	0.680024827	0.24892825	0.116591993	1.432469436	0	3.02E-05
AT1G12423	1	120	0.466666667	0	0	0	-0.420928869	-1.100415318	-0.57136278	0.154992837	0.086280974	-0.161939819	-0.405051758	-0.743340815	-0.527649182	-0.554197906	0.173181741	-0.255798851	-0.090538477	1		8	1	4	1	1	2	0.5					0	6.47E-05
AT1G12430	1	2892	0.429838856	0.014122759	0.006518197	0.001448488	-0.111085292	0.607891949	-0.13012125	-0.005355611	0.005727101	-0.159068585	-0.307446266	0.430438368	-0.128729351	-0.195073611	-0.206528286	-0.093606009	-0.030898982	0	3.274281413	24	40	93	43	0.930232558	0.258064516	3.604651163	0.317021637	0.096821744	0.188734137	1.581922229	0	1.46E-05
AT1G12440	1	507	0.489151874	0.001972387	0.00591716	0	2.177614707	-0.561854307	2.373330558	2.321296153	3.324022413	-0.093446612	1.550665451	0.020582013	1.376494974	2.853736443	0.111312198	-0.074542762	4.261344613	0	6.473360865	8	5	18	9	0.555555556	0.444444444	1.25	0.394575564	0.060953741	0.022511551	0.390471353	0	2.52E-05
AT1G12450	1	912	0.427631579	0.001096491	0.002192982	0	0.467898518	-0.111485493	1.000117943	1.827489545	0.668470703	-0.229831987	1.040006638	0.431566288	1.345502158	0.987436856	-0.148977097	-0.076282748	1.148832324	0	3.104965771	10	14	34	9	1.555555556	0.294117647	5.288888889	0.524370053	0.168881106	0.136680018	0.271561667	0	1.77E-05
AT1G12451	1	183	0.431693989	0	0.005464481	0	-0.585316877	-0.987754165	-0.522919515	-0.107760511	-0.483211055	-0.193206994	-0.361079535	-0.836310857	-0.580337817	-0.638233361	0.154927833	-0.217024195	-0.510280477	0.928961749													102	7.45E-05
AT1G12460	1	2649	0.416383541	0.023405059	0.001510004	0.000755002	0.425629171	0.642697244	0.10489696	0.513070739	0.013954137	-0.048326778	0.194611807	0.099628095	0.106665335	-0.210734157	-0.102168122	0.004736798	0.130503751	0	2.113475276	56	47	94	43	1.093023256	0.595744681	1.834717608	0.465315492	0.220166045	0.231006323	0.840021947	1	1.53E-05
AT1G12470	1	2967	0.427030671	0.031344793	0.003033367	0.000674082	-0.308943992	1.033692381	-0.32199066	-0.149831076	-0.141428137	-0.139429102	-0.317895325	0.439374037	-0.29839709	-0.319499787	-0.081196126	-0.006722467	-0.228925067	0	3.77956861	39	41	70	46	0.891304348	0.557142857	1.599777035	0.297106377	0.078608542	0.005032982	0.166997148	0	8.79E-06
AT1G12480	1	1671	0.434470377	0.019150209	0.011370437	0.003590664	-0.014496979	0.053576913	-0.291799785	-0.157180281	0.056948508	0.506755011	-0.278934576	-0.735967813	-0.344893885	-0.371708629	-0.105726005	0.056100285	0.075917251	0	2.20759441	11	22	39	18	1.222222222	0.282051282	4.333333333	0.576498743	0.261143415	0.042380784	4.168399837	0	2.70E-05
AT1G12490	1	1059	0.423984891	0.014164306	0.003777148	0.000944287	1.555125171	0.075147392	-0.144632943	-0.333479056	0.054991798	-0.130923832	0.300556597	-0.754405287	0.008526477	-0.08763766	0.052166364	0.160337885	0.362923648	0													258	3.76E-05
AT1G12500	1	1086	0.473296501	0	0.003683241	0.001841621	0.487876839	-0.874041605	3.147770488	2.43902789	2.042777682	-0.072881545	0.992371425	0.727750703	1.90601433	2.307218537	-0.070519899	-0.089395458	2.513865555	0.070902394	4.804367664	3	5	34	22	0.227272727	0.088235294	2.575757576	0.567779914	0.118179947	0.098775482	0.578558367	3	3.20E-05
AT1G12520	1	1091	0.473731884	0.030797101	0	0.002264493	-0.045177008	-0.060023508	0.442822562	2.417716497	1.715155651	-0.165189007	1.235155208	-0.226994452	1.514987018	1.062178225	-0.116146971	-0.151760728	2.06560534	0.138586957	5.57746739	19	35	30	24	1.458333333	0.633333333	2.302631579	0.685537668	0.122911999	0.005011736	0.665515645	0	-2.28E-06
AT1G12530	1	582	0.426116838	0.037800687	0.005154639	0.001718213	-0.315147294	0.003284509	0.131057618	0.998481832	0.510655804	-0.311252763	0.311321399	-0.060187575	0.237843434	0.178497259	-0.016340074	-0.095459146	0.497326848	0	3.427604207	19	28	11	13	2.153846154	1.727272727	1.246963563	0.653631438	0.190696299	0.000235683	5.191273888	3	2.02E-05
AT1G12540	1	774	0.382428941	0	0	0.00129199	-0.373164527	-0.68444257	-0.485840529	-0.367740232	-0.248309714	-0.261361071	-0.305436219	-0.660819193	-0.456919986	-0.254434713	-0.265583757	-0.034322784	-0.289983236	0													8	4.58E-05
AT1G12550	1	972	0.486625514	0.002057613	0.002057613	0	1.579869042	-0.395788699	1.219210778	0.036189506	0.847381138	0.574699988	1.529729496	-0.630671917	1.000783043	0.39627734	0.185168377	0.058703362	1.294505932	0	3.310729266	34	43	35	21	2.047619048	0.971428571	2.107843137	0.575838602	0.173931045	0.192964628	4.674415199	0	3.46E-05
AT1G12560	1	789	0.489226869	0.010139417	0.022813688	0.002534854	-0.002661332	-0.395585136	-0.402536188	-0.604575675	0.482302571	0.132108399	-0.571816954	-0.957075243	-0.522325065	-0.49690612	0.060412459	0.070491007	-0.065722927	0		13	6	20	15	0.4	0.65	0.615384615					0	2.73E-05
AT1G12570	1	1719	0.4991274	0.001745201	0.006980803	0	0.103457463	-0.650463135	-0.359015275	-0.125831159	0.412956565	1.035546563	-0.306357053	-0.894702102	-0.379760253	-0.461588787	-0.023919762	0.098207877	0.408770373	0	1.504237955	17	51	33	56	0.910714286	0.515151515	1.767857143	0.839419194	0.558036174	0.156201723	1.154645454	0	1.86E-05
AT1G12580	1	1569	0.442319949	0.029955386	0.002549395	0.003186743	-0.310800511	0.818099894	-0.391575651	-0.232597722	0.737902105	-0.163460845	-0.546616828	0.195874017	-0.248746776	-0.207506246	0.006705105	-0.076113248	0.513429543	0.003186743	5.054643752	24	29	48	36	0.805555556	0.5	1.611111111	0.322496102	0.063801945	0.855146007	2.214306296	0	9.65E-06
AT1G12600	1	1050	0.431428571	0.001904762	0.007619048	0.001904762	-0.081477322	-0.599021452	-0.464330339	-0.295427726	-0.046908962	-0.138905377	-0.388402087	-0.787071904	-0.237600079	-0.270701159	-0.193641305	0.035021159	-0.152004971	0		9	23	20	45	0.511111111	0.45	1.135802469					0	3.57E-05
AT1G12610	1	630	0.50952381	0.003174603	0	0.001587302	4.050949743	-0.339322453	0.144513637	-0.866998661	0.722939891	3.382793643	-0.350287107	-0.981897535	0.612530516	-0.221994173	0.024762373	0.133591347	0.761378361	0.03015873		8	16	19	30	0.533333333	0.421052632	1.266666667					0	2.75E-05
AT1G12620	1	1866	0.412647374	0.018220793	0.002679528	0.001071811	0.054201448	0.38196496	-0.051543514	0.04044482	0.208941069	0.127426061	0.556512704	0.225453074	0.278750459	-0.102569635	-0.117653483	0.023287735	0.181681458	0	1.027544597								0.436568141	0.424865395	0.000182273	4.01482667	37	2.47E-05
AT1G12630	1	579	0.528497409	0	0.001727116	0.001727116	3.307189187	-0.0873795	0.200108729	-0.44548675	0.407579111	1.226192394	-0.012089205	-0.937488858	-0.065986047	-0.39836758	0.364889566	0.209404143	0.994093199	0		17	25	14	11	2.272727273	1.214285714	1.871657754					1	1.94E-05
AT1G12640	1	1389	0.443484521	0.023758099	0.009359251	0.003599712	0.171494286	0.32983916	0.869434253	0.469176544	1.233145143	-0.010279654	1.128719137	0.632544049	0.713263881	1.011769272	-0.097610842	-0.021147049	0.804870816	0	4.164413402	5	35	28	49	0.714285714	0.178571429	4	0.464659287	0.111578569	0.829981397	18.43380877	0	1.85E-05
AT1G12650	1	747	0.402945114	0.016064257	0.004016064	0.001338688	-0.003426221	0.065911326	0.146013851	0.635078977	0.410498114	-0.177135038	0.629439032	0.454747277	0.629015937	0.2947077	-0.218450651	-0.129663769	0.120726324	0	4.119445213	6	18	12	18	1	0.5	2	0.397392379	0.096467451	0.158514424	0.515714351	0	2.21E-05
AT1G12660	1	414	0.393719807	0	0.002415459	0	-0.560525181	-0.92500426	-0.511329268	-0.689328193	0.432610891	-0.229078232	-0.5191716	-0.841178265	-0.455362016	-0.456931672	-0.256682013	0.014038345	-0.12604781	0		26	13	17	0	Inf	1.529411765	Inf					0	4.86E-05
AT1G12663	1	348	0.390804598	0	0.002873563	0.002873563	-0.590234259	-0.840716851	-0.512632757	-0.553469893	-0.403930397	-0.29758066	-0.659559898	-0.766961443	-0.561211508	-0.491475857	0.067204046	-0.052192633	-0.377676291	0		14	13	9	6	2.166666667	1.555555556	1.392857143					3	5.43E-05
AT1G12665	1	270	0.437037037	0.003703704	0	0	-0.381521234	-0.868715773	-0.494812229	-0.690082519	0.08517985	-0.047312891	-0.461665025	-0.901601766	-0.458676267	-0.336972694	0.634157516	0.000375764	-0.171036545	0		25	21	15	12	1.75	1.666666667	1.05					2	5.31E-05
AT1G12672	1	454	0.412790698	0	0.003875969	0	0.245596313	-0.645940648	-0.459507531	-0.563879061	-0.005520753	-0.217589319	-0.006987089	-0.836089083	-0.441726993	-0.098598011	-0.200897621	-0.054224619	-0.120143344	0													1	4.47E-05
AT1G12680	1	1413	0.452937013	0.021231423	0.002123142	0	-0.049860474	1.078697142	-0.134974893	-0.390093639	0.670383254	-0.206345188	-0.307488743	0.639418921	-0.325034886	0.18176565	-0.066847339	-0.003227851	0.310952271	0	4.034125356	10	23	16	45	0.511111111	0.625	0.817777778	0.279015632	0.069163848	0.1504444	0.703520901	0	6.12E-06
AT1G12700	1	2208	0.395833333	0.014039855	0.009963768	0.002717391	0.151731852	0.645586282	-0.040244729	0.049142869	-0.108849353	-0.075716784	0.503427668	0.393841321	0.21429737	0.013414072	-0.226221487	-0.011018339	-0.054107218	0	1.124727074								0.408631557	0.363316192	0.069630302	1.570430115	355	2.62E-05
AT1G12710	1	876	0.434931507	0.002283105	0.002283105	0	0.819649037	-0.486849794	1.488664704	1.056296608	0.976866057	-0.208069921	0.688357027	0.735222386	0.833356057	1.31205579	-0.021849399	-0.085451307	1.124983593	0	4.330444935	10	29	17	18	1.611111111	0.588235294	2.738888889	1.345895584	0.310798452	0.612886201	0.289269935	2	3.52E-05
AT1G12730	1	1579	0.419938414	0.011932256	0.006158584	0.001539646	-0.134777775	0.337462122	-0.057215381	0.013360376	0.28339049	-0.092520112	0.158815757	0.281832738	-0.042432647	-0.016986932	-0.056442909	-0.039891355	0.033025571	0	2.28915405	53	59	45	25	2.36	1.177777778	2.003773585	0.848402429	0.37061832	0.356213311	0.813881971	318	2.33E-05
AT1G12740	1	1759	0.412815126	0.003501401	0.00280112	0	0.164027373	0.348640026	-0.402475904	-0.378613847	-0.37620718	-0.133190438	-0.173941171	-0.812950651	-0.420560766	-0.075403689	-0.255820488	0.040898949	-0.324367225	0		9	16	34	35	0.457142857	0.264705882	1.726984127					0	2.66E-05
AT1G12750	1	924	0.475108225	0.001082251	0.001082251	0.001082251	-0.236446438	0.613768899	-0.38505261	0.15623192	0.622903555	0.269549923	-0.397751123	-0.542489994	-0.346417018	-0.062855363	-0.019363092	0.00755742	0.792882777	0	4.310488389	27	38	25	18	2.111111111	1.08	1.95473251	0.823005709	0.190930965	0.000702885	15.48207504	56	-1.05E-06
AT1G12760	1	1646	0.4756805	0.001784917	0.001784917	0	0.593194768	0.071591737	2.300847843	0.430722028	2.447505034	-0.068540411	1.07273616	1.32148871	1.516477869	1.352684929	-0.019713707	-0.056942116	2.298244872	0	5.973005095	6	9	19	20	0.45	0.315789474	1.425	0.431640182	0.072265162	0.454992718	1.103475396	0	2.31E-05
AT1G12770	1	1656	0.455917874	0.045289855	0.004830918	0.003019324	-0.275732493	0.922598733	-0.29011077	-0.163780558	0.939418305	0.200522151	-0.016377342	-0.174297866	-0.275948732	-0.247236643	0.101195672	-0.019740564	0.466509797	0	4.73443147	12	28	43	38	0.736842105	0.279069767	2.640350877	0.297998655	0.062942859	0.087110966	0.399337212	0	4.47E-06
AT1G12775	1	1935	0.409302326	0.010335917	0.00620155	0.003100775	0.120098072	0.196045462	0.170594535	0.166350266	-0.145161328	-0.141949011	0.718078281	0.115630473	0.168263734	-0.145420577	-0.114468159	-0.039283411	0.121389694	0	0.762467241								0.351176511	0.460579146	0.035568448	0.310728374	5	3.05E-05
AT1G12780	1	1056	0.432765152	0.001893939	0.002840909	0.00094697	0.177084286	0.344378525	1.071016677	0.647914327	0.38060552	-0.237103216	-0.09772882	0.367011285	0.029295165	1.012212581	-0.216854224	-0.081494405	0.320680813	0	5.63663391	6	14	12	20	0.7	0.5	1.4	0.89779434	0.159278455	0.334046897	4.015740129	0	1.79E-05
AT1G12790	1	753	0.415670651	0.006640106	0	0	0.116556961	0.439995441	0.031072612	0.537054306	0.031493307	-0.190826681	0.019334307	0.500966599	0.07751251	0.258273317	-0.202191382	-0.110836414	-0.015867496	0	2.179295413	10	22	13	18	1.222222222	0.769230769	1.588888889	0.996044561	0.457048895	0.361296669	18.59439187	0	1.65E-05
AT1G12800	1	2304	0.424479167	0.01953125	0.004774306	0.002170139	0.532524963	0.498560237	0.436983776	-0.162953196	0.27843195	-0.109689986	-0.036706619	1.000926281	0.111514315	0.125047757	-0.098741602	-0.05353104	0.030548118	0	6.203547048	59	51	54	33	1.545454545	1.092592593	1.414483821	0.410570307	0.066183154	0.169223547	0.648390171	0	1.97E-05
AT1G12805	1	228	0.48245614	0	0	0	0.001882703	-0.633425142	-0.386853554	-0.434732547	1.036575063	-0.257600847	-0.532135073	-0.768035982	-0.52209194	-0.491398035	0.072497695	0.048328307	0.30988597	0		7	14	5	8	1.75	1.4	1.25					0	2.24E-05
AT1G12810	1	489	0.515358362	0	0.001137656	0.002275313	2.232691676	-0.685764991	2.694349381	0.902340426	2.148850447	0.208656731	1.286176077	0.833650084	1.053522641	0.835797574	-0.093371109	-0.027850771	1.94241162	0	5.240201251	6	17	9	9	1.888888889	0.666666667	2.833333333	0.478267351	0.09126889	0.252007422	3.215597274	0	1.74E-05
AT1G12820	1	1734	0.456170704	0.035178777	0.004036909	0.002883506	0.997804353	-0.055774982	1.43664606	0.281645464	1.385551095	0.213638186	-0.245333274	1.014335457	0.264924286	0.372010129	0.042421916	0.024308204	1.112893603	0	4.796096908	15	30	63	32	0.9375	0.238095238	3.9375	0.371298553	0.077416816	0.106774015	0.680090649	0	2.71E-05
AT1G12830	1	642	0.442367601	0.001557632	0	0.004672897	2.004490139	-0.973004063	3.41317695	2.489267164	1.724201003	-0.215439997	3.318171455	1.786927049	4.060874305	2.567036021	-0.000408002	-0.099463748	2.144572047	0		27	15	17	11	1.363636364	1.588235294	0.858585859					0	4.35E-05
[truncated: 25,935 more rows]
